# Supplementary material for: Shifts in surface microbiota after cleaning and disinfection in broiler processing plants: incomplete biofilm eradication revealed by robotic high-throughput screening
Source: Appl Environ Microbiol. 2025 Feb 26;91(3):e02401-24. doi: 10.1128/aem.02401-24 (PMC11921370; doi:10.1128/aem.02401-24)
Supplement: Supplemental tables — Tables A1 to A6. [file aem.02401-24-s0002.xlsx]

## Sheet: Table A1
Supplementary material, Table A1
Table A1: List over 473 isolates isolated from broiler processing plants in this study. Sampling point and date for each isolates is listed, together with sampling before/after disinfection. Classification is based on sequencing of either 16S rRNA gene, rpoD gene or gyrB gene
Isolate ID	Selective agar	Sampling no.	Sampling date	Broiler processing plant	Sampling point	Sampling before/after disinfection	Hygienic zone	Contact surface	Highest similarity to	Target gene	Sequence
RPE8B-1-1	RAPID'E.coli 2	1	February 2022	Plant B	Breast calibration belt	Before	Clean	FCS	Escherichia coli	16S rRNA	>GVR235_46192357_A1 GAAGCATGGGCGCAAGCCTGATGCAGCCATGCCGCGTGTATGAAGAAGGCCTTCGGGTTGTAAAGTACTTTCAGCGGGGA GGAAGGGAGTAAAGTTAATACCTTTGCTCATTGACGTTACCCGCAGAAGAAGCACCGGCTAACTCCGTGCCAGCAGCCGC GGTAATACGGAGGGTGCAAGCGTTAATCGGAATTACTGGGCGTAAAGCGCACGCAGGCGGTTTGTTAAGTCAGATGTGAA ATCCCCGGGCTCAACCTGGGAACTGCATCTGATACTGGCAAGCTTGAGTCTCGTAGAGGGGGGTAGAATTCCAGGTGTAG CGGTGAAATGCGTAGAGATCTGGAGGAATACCGGTGGCGAAGGCGGCCCCCTGGA…
RPE8B-2-1	RAPID'E.coli 2	1	February 2022	Plant B	Breast calibration belt	Before	Clean	FCS	Escherichia coli	16S rRNA	>GVR218_46192180_46192180 TAGCATGGGGCGCAAGCCTGATGCAGCCATGCCGCGTGTATGAAGAAGGCCTTCGGGTTGTAAAGTACTTTCAGCGGGGA GGAAGGGAGTAAAGTTAATACCTTTGCTCATTGACGTTACCCGCAGAAGAAGCACCGGCTAACTCCGTGCCAGCAGCCGC GGTAATACGGAGGGTGCAAGCGTTAATCGGAATTACTGGGCGTAAAGCGCACGCAGGCGGTTTGTTAAGTCAGATGTGAA ATCCCCGGGCTTCAACCTGGGAACTGCATCTGATACTGGCAAGCTTGAGTCTCGTAGAGGGGGGTAGAATTCCAGGTGTA GCGGTGAAATGCGTAGAGATCTGGAGGAATACCGGTGGCGAAGGCGGCC…
RPE8B-3-1	RAPID'E.coli 2	1	February 2022	Plant B	Breast calibration belt	Before	Clean	FCS	Escherichia coli	16S rRNA	>GVR235_46192357_C1 GGAGCATGGGCGCAAGCCTGATGCAGCCATGCCGCGTGTATGAAGAAGGCCTTCGGGTTGTAAAGTACTTTCAGCGGGGA GGAAGGGAGTAAAGTTAATACCTTTGCTCATTGACGTTACCCGCAGAAGAAGCACCGGCTAACTCCGTGCCAGCAGCCGC GGTAATACGGAGGGTGCAAGCGTTAATCGGAATTACTGGGCGTAAAGCGCACGCAGGCGGTTTGTTAAGTCAGATGTGAA ATCCCCGGGCTCAACCTGGGAACTGCATCTGATACTGGCAAGCTTGAGTCTCGTAGAGGGGGGTAGAATTCCAGGTGTAG CGGTGAAATGCGTAGAGATCTGGAGGAATACCGGTGGCGAAGGCGGCCCCCTGGA…
RPE12B-1-1	RAPID'E.coli 2	1	February 2022	Plant B	Vertical packaging machine	Before	Clean	FCS	Escherichia coli	16S rRNA	>GVR235_46192357_D1 GAAGCATGGGCGCAAGCCTGATGCAGCCATGCCGCGTGTATGAAGAAGGCCTTCGGGTTGTAAAGTACTTTCAGCGGGGA GGAAGGGAGTAAAGTTAATACCTTTGCTCATTGACGTTACCCGCAGAAGAAGCACCGGCTAACTCCGTGCCAGCAGCCGC GGTAATACGGAGGGTGCAAGCGTTAATCGGAATTACTGGGCGTAAAGCGCACGCAGGCGGTTTGTTAAGTCAGATGTGAA ATCCCCGGGCTCAACCTGGGAACTGCATCTGATACTGGCAAGCTTGAGTCTCGTAGAGGGGGGTAGAATTCCAGGTGTAG CGGTGAAATGCGTAGAGATCTGGAGGAATACCGGTGGCGAAGGCGGCCCCCTGGA…
RPE12B-2-1	RAPID'E.coli 2	1	February 2022	Plant B	Vertical packaging machine	Before	Clean	FCS	Shigella dysenteriae	16S rRNA	>GVR235_46192357_E1 AAGCAGGGGCGCAAGCCTGATGCAGCCATGCCGCGTGTATGAAGAAGGCCTTCGGGTTGTAAAGTACTTTCAGCGGGGAG GAAGGGAGTAAAGTTAATACCTTTGCTCATTGACGTTACCCGCAGAAGAAGCACCGGCTAACTCCGTGCCAGCAGCCGCG GTAATACGGAGGGTGCAAGCGTTAATCGGAATTACTGGGCGTAAAGCGCACGCAGGCGGTTTGTTAAGTCAGATGTGAAA TCCCCGGGCTCAACCTGGGAACTGCATCTGATACTGGCAAGCTTGAGTCTCGTAGAGGGGGGTAGAATTCCAGGTGTAGC GGTGAAATGCGTAGAGATCTGGAGGAATACCGGTGGCGAAGGCGGCCCCCTGGAC…
RPE8B-4-1	RAPID'E.coli 2	1	February 2022	Plant B	Breast calibration belt	Before	Clean	FCS	Escherichia coli	16S rRNA	>GVR235_46192357_F1 AAGCATGGGGCGCAAGCCTGATGCAGCCATGCCGCGTGTATGAAGAAGGCCTTCGGGTTGTAAAGTACTTTCAGCGGGGA GGAAGGGAGTAAAGTTAATACCTTTGCTCATTGACGTTACCCGCAGAAGAAGCACCGGCTAACTCCGTGCCAGCAGCCGC GGTAATACGGAGGGTGCAAGCGTTAATCGGAATTACTGGGCGTAAAGCGCACGCAGGCGGTTTGTTAAGTCAGATGTGAA ATCCCCGGGCTCAACCTGGGAACTGCATCTGATACTGGCAAGCTTGAGTCTCGTAGAGGGGGGTAGAATTCCAGGTGTAG CGGTGAAATGCGTAGAGATCTGGAGGAATACCGGTGGCGAAGGCGGCCCCCTGGA…
RPE1B-1-1	RAPID'E.coli 2	1	February 2022	Plant B	Defeathering area	Before	Dirty	NFCS	Escherichia coli	16S rRNA	>GVR235_46192357_G1 AAGAATTGGGCGCAAGCCTGATGCAGCCATGCCGCGTGTATGAAGAAGGCCTTCGGGTTGTAAAGTACTTTCAGCGGGGA GGAAGGGAGTAAAGTTAATACCTTTGCTCATTGACGTTACCCGCAGAAGAAGCACCGGCTAACTCCGTGCCAGCAGCCGC GGTAATACGGAGGGTGCAAGCGTTAATCGGAATTACTGGGCGTAAAGCGCACGCAGGCGGTTTGTTAAGTCAGATGTGAA ATCCCCGGGCTCAACCTGGGAACTGCATCTGATACTGGCAAGCTTGAGTCTCGTAGAGGGGGGTAGAATTCCAGGTGTAG CGGTGAAATGCGTAGAGATCTGGAGGAATACCGGTGGCGAAGGCGGCCCCCTGGA…
RPE12B-3-1	RAPID'E.coli 2	1	February 2022	Plant B	Vertical packaging machine	Before	Clean	FCS	Escherichia coli	16S rRNA	>GVR235_46192357_H1 AAGAATGGGCGCAAGCCTGATGCAGCCATGCCGCGTGTATGAAGAAGGCCTTCGGGTTGTAAAGTACTTTCAGCGGGGAG GAAGGGAGTAAAGTTAATACCTTTGCTCATTGACGTTACCCGCAGAAGAAGCACCGGCTAACTCCGTGCCAGCAGCCGCG GTAATACGGAGGGTGCAAGCGTTAATCGGAATTACTGGGCGTAAAGCGCACGCAGGCGGTTTGTTAAGTCAGATGTGAAA TCCCCGGGCTCAACCTGGGAACTGCATCTGATACTGGCAAGCTTGAGTCTCGTAGAGGGGGGTAGAATTCCAGGTGTAGC GGTGAAATGCGTAGAGATCTGGAGGAATACCGGTGGCGAAGGCGGCCCCCTGGAC…
RPE8B-5-1	RAPID'E.coli 2	1	February 2022	Plant B	Breast calibration belt	Before	Clean	FCS	Escherichia coli	16S rRNA	>GVR235_46192357_A2 AGAATGGGGCGCAAGCCTGATGCAGCCATGCCGCGTGTATGAAGAAGGCCTTCGGGTTGTAAAGTACTTTCAGCGGGGAG GAAGGGAGTAAAGTTAATACCTTTGCTCATTGACGTTACCCGCAGAAGAAGCACCGGCTAACTCCGTGCCAGCAGCCGCG GTAATACGGAGGGTGCAAGCGTTAATCGGAATTACTGGGCGTAAAGCGCACGCAGGCGGTTTGTTAAGTCAGATGTGAAA TCCCCGGGCTCAACCTGGGAACTGCATCTGATACTGGCAAGCTTGAGTCTCGTAGAGGGGGGTAGAATTCCAGGTGTAGC GGTGAAATGCGTAGAGATCTGGAGGAATACCGGTGGCGAAGGCGGCCCCCTGGAC…
RPE1B-2-1	RAPID'E.coli 2	1	February 2022	Plant B	Defeathering area	Before	Dirty	NFCS	Escherichia coli	16S rRNA	>GVR235_46192357_B2 GAAGCATGGGCGCAAGCCTGATGCAGCCATGCCGCGTGTATGAAGAAGGCCTTCGGGTTGTAAAGTACTTTCAGCGGGGA GGAAGGGAGTAAAGTTAATACCTTTGCTCATTGACGTTACCCGCAGAAGAAGCACCGGCTAACTCCGTGCCAGCAGCCGC GGTAATACGGAGGGTGCAAGCGTTAATCGGAATTACTGGGCGTAAAGCGCACGCAGGCGGTTTGTTAAGTCAGATGTGAA ATCCCCGGGCTCAACCTGGGAACTGCATCTGATACTGGCAAGCTTGAGTCTCGTAGAGGGGGGTAGAATTCCAGGTGTAG CGGTGAAATGCGTAGAGATCTGGAGGAATACCGGTGGCGAAGGCGGCCCCCTGGA…
RPE3B-1-1	RAPID'E.coli 2	1	February 2022	Plant B	Evisceration machine	Before	Clean	FCS	Escherichia coli	16S rRNA	>GVR235_46192357_C2 GAAGCATGGGCGCAAGCCTGATGCAGCCATGCCGCGTGTATGAAGAAGGCCTTCGGGTTGTAAAGTACTTTCAGCGGGGA GGAAGGGAGTAAAGTTAATACCTTTGCTCATTGACGTTACCCGCAGAAGAAGCACCGGCTAACTCCGTGCCAGCAGCCGC GGTAATACGGAGGGTGCAAGCGTTAATCGGAATTACTGGGCGTAAAGCGCACGCAGGCGGTTTGTTAAGTCAGATGTGAA ATCCCCGGGCTCAACCTGGGAACTGCATCTGATACTGGCAAGCTTGAGTCTCGTAGAGGGGGGTAGAATTCCAGGTGTAG CGGTGAAATGCGTAGAGATCTGGAGGAATACCGGTGGCGAAGGCGGCCCCCTGGA…
RPE12B-4-1	RAPID'E.coli 2	1	February 2022	Plant B	Vertical packaging machine	Before	Clean	FCS	Escherichia coli	16S rRNA	>GVR235_46192357_D2 GGAAGCATGGGCGCAAGCCTGATGCAGCCATGCCGCGTGTATGAAGAAGGCCTTCGGGTTGTAAAGTACTTTCAGCGGGG AGGAAGGGAGTAAAGTTAATACCTTTGCTCATTGACGTTACCCGCAGAAGAAGCACCGGCTAACTCCGTGCCAGCAGCCG CGGTAATACGGAGGGTGCAAGCGTTAATCGGAATTACTGGGCGTAAAGCGCACGCAGGCGGTTTGTTAAGTCAGATGTGA AATCCCCGGGCTCAACCTGGGAACTGCATCTGATACTGGCAAGCTTGAGTCTCGTAGAGGGGGGTAGAATTCCAGGTGTA GCGGTGAAATGCGTAGAGATCTGGAGGAATACCGGTGGCGAAGGCGGCCCCCTGG…
RPE8B-6-1	RAPID'E.coli 2	1	February 2022	Plant B	Breast calibration belt	Before	Clean	FCS	Escherichia coli	16S rRNA	>GVR235_46192357_E2 TGCGGCGCAAGCCTGATGCAGCCCATGCCGCGTGTATGAAGAAGGCCTTCGGGTTGTAAAGTACTTTCAGCGGGGAGGAA GGGAGTAAAGTTAATACCTTTGCTCATTGACGTTACCCGCAGAAGAAGCACCGGCTAACTCCGTGCCAGCAGCCGCGGTA ATACGGAGGGTGCAAGCGTTAATCGGAATTACTGGGCGTAAAGCGCACGCAGGCGGTTTGTTAAGTCAGATGTGAAATCC CCGGGCTCAACCTGGGAACTGCATCTGATACTGGCAAGCTTGAGTCTCGTAGAGGGGGGTAGAATTCCAGGTGTAGCGGT GAAATGCGTAGAGATCTGGAGGAATACCGGTGGCGAAGGCGGCCCCCTGGACGAA…
RPE12B-5-1	RAPID'E.coli 2	1	February 2022	Plant B	Vertical packaging machine	Before	Clean	FCS	Escherichia coli	16S rRNA	>GVR235_46192357_F2 GAGCAGGGGCGCAAGCCTGATGCAGCCATGCCGCGTGTATGAAGAAGGCCTTCGGGTTGTAAAGTACTTTCAGCGGGGAG GAAGGGAGTAAAGTTAATACCTTTGCTCATTGACGTTACCCGCAGAAGAAGCACCGGCTAACTCCGTGCCAGCAGCCGCG GTAATACGGAGGGTGCAAGCGTTAATCGGAATTACTGGGCGTAAAGCGCACGCAGGCGGTTTGTTAAGTCAGATGTGAAA TCCCCGGGCTCAACCTGGGAACTGCATCTGATACTGGCAAGCTTGAGTCTCGTAGAGGGGGGTAGAATTCCAGGTGTAGC GGTGAAATGCGTAGAGATCTGGAGGAATACCGGTGGCGAAGGCGGCCCCCTGGAC…
RPE12B-6-1	RAPID'E.coli 2	1	February 2022	Plant B	Vertical packaging machine	Before	Clean	FCS	Escherichia coli	16S rRNA	>GVR235_46192357_G2 GGTGAAGGGGCGCAAGCCTGATGCAGCCATGCCGCGTGTATGAAGAAGGCCTTCGGGTTGTAAAGTACTTTCAGCGGGGA GGAAGGGAGTAAAGTTAATACCTTTACTCATTGACGTTACCCGCAGAAGAAGCACCGGCTAACTCCGTGCCAGCAGCCGC GGTAATACGGAGGGTGCAAGCGTTAATCGGAATTACTGGGCGTAAAGCGCACGCAGGCGGTTTGTTAAGTCAGATGTGAA ATCCCCGGGCTCAACCTGGGAACTGCATCTGATACTGGCAAGCTTGAGTCTCGTAGAGGGGGGTAGAATTCCAGGTGTAG CGGTGAAATGCGTAGAGATCTGGAGGAATACCGGTGGCGAAGGCGGCCCCCTGGA…
RPC2B-1-1	RAPID'Enterococcus	1	February 2022	Plant B	Floors in defeathering area	Before	Dirty	NFCS	Enterococcus faecalis	16S rRNA	>GVR235_46192357_H2 ATGGACGAAAGTCTGACCGAGCAACGCCGCGTGAGTGAAGAAGGTTTTCGGATCGTAAAACTCTGTTGTTAGAGAAGAAC AAGGACGTTAGTAACTGAACGTCCCCTGACGGTATCTAACCAGAAAGCCACGGCTAACTACGTGCCAGCAGCCGCGGTAA TACGTAGGTGGCAAGCGTTGTCCGGATTTATTGGGCGTAAAGCGAGCGCAGGCGGTTTCTTAAGTCTGATGTGAAAGCCC CCGGCTCAACCGGGGAGGGTCATTGGAAACTGGGAGACTTGAGTGCAGAAGAGGAGAGTGGAATTCCATGTGTAGCGGTG AAATGCGTAGATATATGGAGGAACACCAGTGGCGAAGGCGGCTCTCTGGTCTGTA…
RPC2B-2-1	RAPID'Enterococcus	1	February 2022	Plant B	Floors in defeathering area	Before	Dirty	NFCS	Enterococcus faecalis	16S rRNA	>GVR235_46192357_A3 CATGGACGAAAGTCTGACCGAGCAACGCCGCGTGAGTGAAGAAGGTTTTCGGATCGTAAAACTCTGTTGTTAGAGAAGAA CAAGGACGTTAGTAACTGAACGTCCCCTGACGGTATCTAACCAGAAAGCCACGGCTAACTACGTGCCAGCAGCCGCGGTA ATACGTAGGTGGCAAGCGTTGTCCGGATTTATTGGGCGTAAAGCGAGCGCAGGCGGTTTCTTAAGTCTGATGTGAAAGCC CCCGGCTCAACCGGGGAGGGTCATTGGAAACTGGGAGACTTGAGTGCAGAAGAGGAGAGTGGAATTCCATGTGTAGCGGT GAAATGCGTAGATATATGGAGGAACACCAGTGGCGAAGGCGGCTCTCTGGTCTGT…
RPC11B-1-1	RAPID'Enterococcus	1	February 2022	Plant B	Breast slide machine	Before	Clean	FCS	Enterococcus faecalis	16S rRNA	>GVR235_46192357_B3 TGGACGAAAGTCTGACCGAGCAACGCCGCGTGAGTGAAGAAGGTTTTCGGATCGTAAAACTCTGTTGTTAGAGAAGAACA AGGACGTTAGTAACTGAACGTCCCCTGACGGTATCTAACCAGAAAGCCACGGCTAACTACGTGCCAGCAGCCGCGGTAAT ACGTAGGTGGCAAGCGTTGTCCGGATTTATTGGGCGTAAAGCGAGCGCAGGCGGTTTCTTAAGTCTGATGTGAAAGCCCC CGGCTCAACCGGGGAGGGTCATTGGAAACTGGGAGACTTGAGTGCAGAAGAGGAGAGTGGAATTCCATGTGTAGCGGTGA AATGCGTAGATATATGGAGGAACACCAGTGGCGAAGGCGGCTCTCTGGTCTGTAA…
RPC2B-3-1	RAPID'Enterococcus	1	February 2022	Plant B	Floors in defeathering area	Before	Dirty	NFCS	Enterococcus faecalis	16S rRNA	>GVR235_46192357_C3 GGACGAAAGTCTGACCGAGCAACGCCGCGTGAGTGAAGAAGGTTTTCGGATCGTAAAACTCTGTTGTTAGAGAAGAACAA GGACGTTAGTAACTGAACGTCCCCTGACGGTATCTAACCAGAAAGCCACGGCTAACTACGTGCCAGCAGCCGCGGTAATA CGTAGGTGGCAAGCGTTGTCCGGATTTATTGGGCGTAAAGCGAGCGCAGGCGGTTTCTTAAGTCTGATGTGAAAGCCCCC GGCTCAACCGGGGAGGGTCATTGGAAACTGGGAGACTTGAGTGCAGAAGAGGAGAGTGGAATTCCATGTGTAGCGGTGAA ATGCGTAGATATATGGAGGAACACCAGTGGCGAAGGCGGCTCTCTGGTCTGTAAC…
RPC3A-1-1	RAPID'Enterococcus	1	February 2022	Plant B	Evisceration machine	After	Clean	FCS	Mammaliicoccus sciuri	16S rRNA	>GVR235_46192357_D3 ATCCATGGGCGAAGCCTGACGGAGCAACGCCGCGTGAGTGATGAAGGTCTTCGGATCGTAAAACTCTGTTGTTAGGGAAG AACAAATTTGTTAGTAACTGAACAAGTCTTGACGGTACCTAACCAGAAAGCCACGGCTAACTACGTGCCAGCAGCCGCGG TAATACGTAGGTGGCAAGCGTTATCCGGAATTATTGGGCGTAAAGCGCGCGTAGGCGGTTTCTTAAGTCTGATGTGAAAG CCCACGGCTCAACCGTGGAGGGTCATTGGAAACTGGGAAACTTGAGTGCAGAAGAGGAGAGTGGAATTCCATGTGTAGCG GTGAAATGCGCAGAGATATGGAGGAACACCAGTGGCGAAGGCGGCTCTCTGGTCT…
RPC3A-2-1	RAPID'Enterococcus	1	February 2022	Plant B	Evisceration machine	After	Clean	FCS	Enterococcus faecalis	16S rRNA	>GVR235_46192357_E3 GATGGACGAAAGTCTGACCGAGCAACGCCGCGTGAGTGAAGAAGGTTTTCGGATCGTAAAACTCTGTTGTTAGAGAAGAA CAAGGACGTTAGTAACTGAACGTCCCCTGACGGTATCTAACCAGAAAGCCACGGCTAACTACGTGCCAGCAGCCGCGGTA ATACGTAGGTGGCAAGCGTTGTCCGGATTTATTGGGCGTAAAGCGAGCGCAGGCGGTTTCTTAAGTCTGATGTGAAAGCC CCCGGCTTAACCGGGGAGGGTCATTGGAAACTGGGAGACTTGAGTGCAGAAGAGGAGAGTGGAATTCCATGTGTAGCGGT GAAATGCGTAGATATATGGAGGAACACCAGTGGCGAAGGCGGCTCTCTGGTCTGT…
RPC3B-1-1	RAPID'Enterococcus	1	February 2022	Plant B	Evisceration machine	Before	Clean	FCS	Enterococcus faecalis	16S rRNA	>GVR235_46192357_F3 ATGGGACGAAAGTCTGACCGAGCAACGCCGCGTGAGTGAAGAAGGTTTTCGGATCGTAAAACTCTGTTGTTAGAGAAGAA CAAGGACGTTAGTAACTGAACGTCCCCTGACGGTATCTAACCAGAAAGCCACGGCTAACTACGTGCCAGCAGCCGCGGTA ATACGTAGGTGGCAAGCGTTGTCCGGATTTATTGGGCGTAAAGCGAGCGCAGGCGGTTTCTTAAGTCTGATGTGAAAGCC CCCGGCTTAACCGGGGAGGGTCATTGGAAACTGGGAGACTTGAGTGCAGAAGAGGAGAGTGGAATTCCATGTGTAGCGGT GAAATGCGTAGATATATGGAGGAACACCAGTGGCGAAGGCGGCTCTCTGGTCTGT…
RPC12B-1-1	RAPID'Enterococcus	1	February 2022	Plant B	Vertical packaging machine	Before	Clean	FCS	Enterococcus faecalis	16S rRNA	>GVR235_46192357_G3 TGGGACGAAAGTCTGACCGAGCAACGCCGCGTGAGTGAAGAAGGTTTTCGGATCGTAAAACTCTGTTGTTAGAGAAGAAC AAGGACGTTAGTAACTGAACGTCCCCTGACGGTATCTAACCAGAAAGCCACGGCTAACTACGTGCCAGCAGCCGCGGTAA TACGTAGGTGGCAAGCGTTGTCCGGATTTATTGGGCGTAAAGCGAGCGCAGGCGGTTTCTTAAGTCTGATGTGAAAGCCC CCGGCTCAACCGGGGAGGGTCATTGGAAACTGGGAGACTTGAGTGCAGAAGAGGAGAGTGGAATTCCATGTGTAGCGGTG AAATGCGTAGATATATGGAGGAACACCAGTGGCGAAGGCGGCTCTCTGGTCTGTA…
RPC2B-4-1	RAPID'Enterococcus	1	February 2022	Plant B	Floors in defeathering area	Before	Dirty	NFCS	Enterococcus faecalis	16S rRNA	>GVR235_46192357_H3 TGGGACGAAAGTCTGACCGAGCAACGCCGCGTGAGTGAAGAAGGTTTTCGGATCGTAAAACTCTGTTGTTAGAGAAGAAC AAGGACGTTAGTAACTGAACGTCCCCTGACGGTATCTAACCAGAAAGCCACGGCTAACTACGTGCCAGCAGCCGCGGTAA TACGTAGGTGGCAAGCGTTGTCCGGATTTATTGGGCGTAAAGCGAGCGCAGGCGGTTTCTTAAGTCTGATGTGAAAGCCC CCGGCTCAACCGGGGAGGGTCATTGGAAACTGGGAGACTTGAGTGCAGAAGAGGAGAGTGGAATTCCATGTGTAGCGGTG AAATGCGTAGATATATGGAGGAACACCAGTGGCGAAGGCGGCTCTCTGGTCTGTA…
RPC3B-2-1	RAPID'Enterococcus	1	February 2022	Plant B	Evisceration machine	Before	Clean	FCS	Enterococcus faecalis	16S rRNA	>GVR235_46192357_A4 GATGGACGAAAGTCTGACCGAGCAACGCCGCGTGAGTGAAGAAGGTTTTCGGATCGTAAAACTCTGTTGTTAGAGAAGAA CAAGGACGTTAGTAACTGAACGTCCCCTGACGGTATCTAACCAGAAAGCCACGGCTAACTACGTGCCAGCAGCCGCGGTA ATACGTAGGTGGCAAGCGTTGTCCGGATTTATTGGGCGTAAAGCGAGCGCAGGCGGTTTCTTAAGTCTGATGTGAAAGCC CCCGGCTCAACCGGGGAGGGTCATTGGAAACTGGGAGACTTGAGTGCAGAAGAGGAGAGTGGAATTCCATGTGTAGCGGT GAAATGCGTAGATATATGGAGGAACACCAGTGGCGAAGGCGGCTCTCTGGTCTGT…
RPC3A-3-1	RAPID'Enterococcus	1	February 2022	Plant B	Evisceration machine	After	Clean	FCS	Mammaliicoccus sciuri	16S rRNA	>GVR235_46192357_B4 CCATGGGCGAAGACTGACGGAGCAACGCCGCGTGAGTGATGAAGGTCTTCGGATCGTAAAACTCTGTTGTTAGGGAAGAA CAAATTTGTTAGTAACTGAACAAGTCTTGACGGTACCTAACCAGAAAGCCACGGCTAACTACGTGCCAGCAGCCGCGGTA ATACGTAGGTGGCAAGCGTTATCCTGGAATTATTGGGCGTAAAGCGCGCGTAGGCGGTTTCTTAAGTCTGATGTGAAAGC CCACGGCTCAACCGTGGAGGGTCATTGGAAACTGGGAAACTTGAGTGCAGAAGAGGTAGAGTGGAATTCCATGTGTAGCG GTGAAATGCGCAGAGATATGGAGGAACACCAGTGGCGAAGGCGGCTCTCTGGTCT…
RPC2B-5-1	RAPID'Enterococcus	1	February 2022	Plant B	Floors in defeathering area	Before	Dirty	NFCS	Enterococcus faecalis	16S rRNA	>GVR235_46192357_C4 TGGACGAAAGTCTGACCGAGCAACGCCGCGTGAGTGAAGAAGGTTTTCGGATCGTAAAACTCTGTTGTTAGAGAAGAACA AGGACGTTAGTAACTGAACGTCCCCTGACGGTATCTAACCAGAAAGCCACGGCTAACTACGTGCCAGCAGCCGCGGTAAT ACGTAGGTGGCAAGCGTTGTCCGGATTTATTGGGCGTAAAGCGAGCGCAGGCGGTTTCTTAAGTCTGATGTGAAAGCCCC CGGCTCAACCGGGGAGGGTCATTGGAAACTGGGAGACTTGAGTGCAGAAGAGGAGAGTGGAATTCCATGTGTAGCGGTGA AATGCGTAGATATATGGAGGAACACCAGTGGCGAAGGCGGCTCTCTGGTCTGTAA…
RPC3B-3-1	RAPID'Enterococcus	1	February 2022	Plant B	Evisceration machine	Before	Clean	FCS	Enterococcus faecalis	16S rRNA	>GVR235_46192357_D4 GGGACGAAAGTCTGACCGAGCAACGCCGCGTGAGTGAAGAAGGTTTTCGGATCGTAAAACTCTGTTGTTAGAGAAGAACA AGGACGTTAGTAACTGAACGTCCCCTGACGGTATCTAACCAGAAAGCCACGGCTAACTACGTGCCAGCAGCCGCGGTAAT ACGTAGGTGGCAAGCGTTGTCCGGATTTATTGGGCGTAAAGCGAGCGCAGGCGGTTTCTTAAGTCTGATGTGAAAGCCCC CGGCTCAACCGGGGAGGGTCATTGGAAACTGGGAGACTTGAGTGCAGAAGAGGAGAGTGGAATTCCATGTGTAGCGGTGA AATGCGTAGATATATGGAGGAACACCAGTGGCGAAGGCGGCTCTCTGGTCTGTAA…
RPC12B-2-1	RAPID'Enterococcus	1	February 2022	Plant B	Vertical packaging machine	Before	Clean	FCS	Enterococcus faecalis	16S rRNA	>GVR235_46192357_E4 GATGGACGAAAGTCTGACCGAGCAACGCCGCGTGAGTGAAGAAGGTTTTCGGATCGTAAAACTCTGTTGTTAGAGAAGAA CAAGGACGTTAGTAACTGAACGTCCCCTGACGGTATCTAACCAGAAAGCCACGGCTAACTACGTGCCAGCAGCCGCGGTA ATACGTAGGTGGCAAGCGTTGTCCGGATTTATTGGGCGTAAAGCGAGCGCAGGCGGTTTCTTAAGTCTGATGTGAAAGCC CCCGGCTCAACCGGGGAGGGTCATTGGAAACTGGGAGACTTGAGTGCAGAAGAGGAGAGTGGAATTCCATGTGTAGCGGT GAAATGCGTAGATATATGGAGGAACACCAGTGGCGAAGGCGGCTCTCTGGTCTGT…
RPC3B-4-1	RAPID'Enterococcus	1	February 2022	Plant B	Evisceration machine	Before	Clean	FCS	Enterococcus faecalis	16S rRNA	>GVR235_46192357_F4 GGGACGAAAGTCTGACCGAGCAACGCCGCGTGAGTGAAGAAGGTTTTCGGATCGTAAAACTCTGTTGTTAGAGAAGAACA AGGACGTTAGTAACTGAACGTCCCCTGACGGTATCTAACCAGAAAGCCACGGCTAACTACGTGCCAGCAGCCGCGGTAAT ACGTAGGTGGCAAGCGTTGTCCGGATTTATTGGGCGTAAAGCGAGCGCAGGCGGTTTCTTAAGTCTGATGTGAAAGCCCC CGGCTCAACCGGGGAGGGTCATTGGAAACTGGGAGACTTGAGTGCAGAAGAGGAGAGTGGAATTCCATGTGTAGCGGTGA AATGCGTAGATATATGGAGGAACACCAGTGGCGAAGGCGGCTCTCTGGTCTGTAA…
RPC3A-4-1	RAPID'Enterococcus	1	February 2022	Plant B	Evisceration machine	After	Clean	FCS	Mammaliicoccus sciuri	16S rRNA	>GVR235_46192357_G4 ATCCATGGGCGAAGCCTGACGGAGCAACGCCGCGTGAGTGATGAAGGTCTTCGGATCGTAAAACTCTGTTGTTAGGGAAG AACAAATTTGTTAGTAACTGAACAAGTCTTGACGGTACCTAACCAGAAAGCCACGGCTAACTACGTGCCAGCAGCCGCGG TAATACGTAGGTGGCAAGCGTTATCCGGAATTATTGGGCGTAAAGCGCGCGTAGGCGGTTTCTTAAGTCTGATGTGAAAG CCCACGGCTCAACCGTGGAGGGTCATTGGAAACTGGGAAACTTGAGTGCAGAAGAGGAGAGTGGAATTCCATGTGTAGCG GTGAAATGCGCAGAGATATGGAGGAACACCAGTGGCGAAGGCGGCTCTCTGGTCT…
RPC12B-1-2	RAPID'Enterococcus	2	October 2022	Plant B	Vertical packaging machine	Before	Clean	FCS	Enterococcus faecium	16S rRNA	>GVR235_46192357_H4 AGGGACGAAAGTCTGACCGAGCAACGCCGCGTGAGTGAAGAAGGTTTTCGGATCGTAAAACTCTGTTGTTAGAGAAGAAC AAGGATGAGAGTAACTGTTCATCCCTTGACGGTATCTAACCAGAAAGCCACGGCTAACTACGTGCCAGCAGCCGCGGTAA TACGTAGGTGGCAAGCGTTGTCCGGATTTATTGGGCGTAAAGCGAGCGCAGGCGGTTTCTTAAGTCTGATGTGAAAGCCC CCGGCTCAACCGGGGAGGGTCATTGGAAACTGGGAGACTTGAGTGCAGAAGAGGAGAGTGGAATTCCATGTGTAGCGGTG AAATGCGTAGATATATGGAGGAACACCAGTGGCGAAGGCGGCTCTCTGGTCTGTA…
RPC2B-1-2	RAPID'Enterococcus	2	October 2022	Plant B	Floors in defeathering area	Before	Dirty	NFCS	Enterococcus faecalis	16S rRNA	>GVR235_46192357_A5 GATGGGACGAAAGTCTGACCGAGCAACGCCGCGTGAGTGAAGAAGGTTTTCGGATCGTAAAACTCTGTTGTTAGAGAAGA ACAAGGACGTTAGTAACTGAACGTCCCCTGACGGTATCTAACCAGAAAGCCACGGCTAACTACGTGCCAGCAGCCGCGGT AATACGTAGGTGGCAAGCGTTGTCCGGATTTATTGGGCGTAAAGCGAGCGCAGGCGGTTTCTTAAGTCTGATGTGAAAGC CCCCGGCTCAACCGGGGAGGGTCATTGGAAACTGGGAGACTTGAGTGCAGAAGAGGAGAGTGGAATTCCATGTGTAGCGG TGAAATGCGTAGATATATGGAGGAACACCAGTGGCGAAGGCGGCTCTCTGGTCTG…
RPC10B-1-2	RAPID'Enterococcus	2	October 2022	Plant B	Floors in cutting area	Before	Clean	NFCS	Vagococcus fluvialis	16S rRNA	>GVR235_46192357_B5 GAAGAAAGTCTGACCGAGCAACGCCGCGTGAAGATGAAGAAGGTTTTCGGATCGTAAAACTCTGTTGTTAGAGAAGAACA AGTGGGAGAGTAACTGTTCCCACCTTGACGGTATCTAACCAGAAAGCCACGGCTAACTACGTGCCAGCAGCCGCGGTAAT ACGTAGGTGGCAAGCGTTGTCCGGATTTATTGGGCGTAAAGCGAGCGCAGGCGGTTTCTTAAGTCTGATGTGAAAGCCCT CGGCTCAACCGAGGAAGGTCATTGGAAACTGGGGAACTTGAATGCAGAAGAGGAGAGTGGAATTCCATGTGTAGCGGTGA AATGCGTAGATATATGGAGGAACACCAGTGGCGAAGGCGACTCTCTGGTCTGTAA…
RPC8B-1-2	RAPID'Enterococcus	2	October 2022	Plant B	Breast calibration belt	Before	Clean	FCS	Enterococcus avium	16S rRNA	>FUL555_39115554_39115554 GAGGGACGAAAGTCTGACCGAGCAACGCCGCGTGAGTGAAGAAGGTTTTCGGATCGTAAAACTCTGTTGTTAGAGAAGAA CAAGGATGAGAGTAAAATGTTCATCCCTTGACGGTATCTAACCAGAAAGCCACGGCTAACTACGTGCCAGCAGCCGCGGT AATACGTAGGTGGCAAGCGTTGTCCGGATTTATTGGGCGTAAAGCGAGCGCAGGCGGTTTCTTAAGTCTGATGTGAAAGC CCCCGGCTCAACCGGGGAGGGTCATTGGAAACTGGGAAACTTGAGTGCAGAAGAGGAGAGTGGAATTCCATGTGTAGCGG TGAAATGCGTAGATATATGGAGGAACACCAGTGGCGAAGGCGGCTCTCT…
RPC3B-1-2	RAPID'Enterococcus	2	October 2022	Plant B	Evisceration machine	Before	Clean	FCS	Enterococcus faecalis	16S rRNA	>GVR235_46192357_C5 GGACGGAAGTCTGACCGAGCAACGCCGCGTGAGTGAAGAAGGTTTTCGGATCGTAAAACTCTGTTGTTAGAGAAGAACAA GGACGTTAGTAACTGAACGTCCCCTGACGGTATCTAACCAGAAAGCCACGGCTAACTACGTGCCAGCAGCCGCGGTAATA CGTAGGTGGCAAGCGTTGTCCGGATTTATTGGGCGTAAAGCGAGCGCAGGCGGTTTCTTAAGTCTGATGTGAAAGCCCCC GGCTCAACCGGGGAGGGTCATTGGAAACTGGGAGACTTGAGTGCAGAAGAGGAGAGTGGAATTCCATGTGTAGCGGTGAA ATGCGTAGATATATGGAGGAACACCAGTGGCGAAGGCGGCTCTCTGGTCTGTAAC…
RPC1B-1-2	RAPID'Enterococcus	2	October 2022	Plant B	Defeathering area	Before	Dirty	NFCS	Enterococcus faecalis	16S rRNA	>GVR235_46192357_D5 ATGGACGAAGTCTGACCGAGCAACGCCGCGTGAGTGAAGAAGGTTTTCGGATCGTAAAACTCTGTTGTTAGAGAAGAACA AGGACGTTAGTAACTGAACGTCCCCTGACGGTATCTAACCAGAAAGCCACGGCTAACTACGTGCCAGCAGCCGCGGTAAT ACGTAGGTGGCAAGCGTTGTCCGGATTTATTGGGCGTAAAGCGAGCGCAGGCGGTTTCTTAAGTCTGATGTGAAAGCCCC CGGCTCAACCGGGGAGGGTCATTGGAAACTGGGAGACTTGAGTGCAGAAGAGGAGAGTGGAATTCCATGTGTAGCGGTGA AATGCGTAGATATATGGAGGAACACCAGTGGCGAAGGCGGCTCTCTGGTCTGTAA…
RPC3B-2-2	RAPID'Enterococcus	2	October 2022	Plant B	Evisceration machine	Before	Clean	FCS	Enterococcus faecalis	16S rRNA	>GVR235_46192357_E5 GGAACGAAAGTCTGACCGAGCAACGCCGCGTGAGTGAAGAAGGTTTTCGGATCGTAAAACTCTGTTGTTAGAGAAGAACA AGGACGTTAGTAACTGAACGTCCCCTGACGGTATCTAACCAGAAAGCCACGGCTAACTACGTGCCAGCAGCCGCGGTAAT ACGTAGGTGGCAAGCGTTGTCCGGATTTATTGGGCGTAAAGCGAGCGCAGGCGGTTTCTTAAGTCTGATGTGAAAGCCCC CGGCTCAACCGGGGAGGGTCATTGGAAACTGGGAGACTTGAGTGCAGAAGAGGAGAGTGGAATTCCATGTGTAGCGGTGA AATGCGTAGATATATGGAGGAACACCAGTGGCGAAGGCGGCTCTCTGGTCTGTAA…
RPC11B-1-2	RAPID'Enterococcus	2	October 2022	Plant B	Breast slide machine	Before	Clean	FCS	Enterococcus faecalis	16S rRNA	>GVR235_46192357_F5 GGAACGAAAGTCTGACCGAGCAACGCCGCGTGAGTGAAGAAGGTTTTCGGATCGTAAAACTCTGTTGTTAGAGAAGAACA AGGACGTTAGTAACTGAACGTCCCCTGACGGTATCTAACCAGAAAGCCACGGCTAACTACGTGCCAGCAGCCGCGGTAAT ACGTAGGTGGCAAGCGTTGTCCGGATTTATTGGGCGTAAAGCGAGCGCAGGCGGTTTCTTAAGTCTGATGTGAAAGCCCC CGGCTCAACCGGGGAGGGTCATTGGAAACTGGGAGACTTGAGTGCAGAAGAGGAGAGTGGAATTCCATGTGTAGCGGTGA AATGCGTAGATATATGGAGGAACACCAGTGGCGAAGGCGGCTCTCTGGTCTGTAA…
RPC7B-1-2	RAPID'Enterococcus	2	October 2022	Plant B	Thigh deboning area	Before	Clean	FCS	Enterococcus faecalis	16S rRNA	>GVR235_46192357_G5 TCGGATGGACGAAAGTCTGACCGAGCAACGCCGCGTGAGTGAAGAAGGTTTTCGGATCGTAAAACTCTGTTGTTAGAGAA GAACAAGGACGTTAGTAACTGAACGTCCCCTGACGGTATCTAACCAGAAAGCCACGGCTAACTACGTGCCAGCAGCCGCG GTAATACGTAGGTGGCAAGCGTTGTCCGGATTTATTGGGCGTAAAGCGAGCGCAGGCGGTTTCTTAAGTCTGATGTGAAA GCCCCCGGCTCAACCGGGGAGGGTCATTGGAAACTGGGAGACTTGAGTGCAGAAGAGGAGAGTGGAATTCCATGTGTAGC GGTGAAATGCGTAGATATATGGAGGAACACCAGTGGCGAAGGCGGCTCTCTGGTC…
RPC3B-3-2	RAPID'Enterococcus	2	October 2022	Plant B	Evisceration machine	Before	Clean	FCS	Enterococcus faecalis	16S rRNA	>GVR235_46192357_H5 ATGGACGAAAGTCTGACCGAGCAACGCCGCGTGAGTGAAGAAGGTTTTCGGATCGTAAAACTCTGTTGTTAGAGAAGAAC AAGGACGTTAGTAACTGAACGTCCCCTGACGGTATCTAACCAGAAAGCCACGGCTAACTACGTGCCAGCAGCCGCGGTAA TACGTAGGTGGCAAGCGTTGTCCGGATTTATTGGGCGTAAAGCGAGCGCAGGCGGTTTCTTAAGTCTGATGTGAAAGCCC CCGGCTCAACCGGGGAGGGTCATTGGAAACTGGGAGACTTGAGTGCAGAAGAGGAGAGTGGAATTCCATGTGTAGCGGTG AAATGCGTAGATATATGGAGGAACACCAGTGGCGAAGGCGGCTCTCTGGTCTGTA…
RPC3B-4-2	RAPID'Enterococcus	2	October 2022	Plant B	Evisceration machine	Before	Clean	FCS	Enterococcus faecalis	16S rRNA	>GVR235_46192357_A6 GGGACGAAAGTCTGACCGAGCAACGCCGCGTGAGTGAAGAAGGTTTTCGGATCGTAAAACTCTGTTGTTAGAGAAGAACA AGGACGTTAGTAACTGAACGTCCCCTGACGGTATCTAACCAGAAAGCCACGGCTAACTACGTGCCAGCAGCCGCGGTAAT ACGTAGGTGGCAAGCGTTGTCCGGATTTATTGGGCGTAAAGCGAGCGCAGGCGGTTTCTTAAGTCTGATGTGAAAGCCCC CGGCTCAACCGGGGAGGGTCATTGGAAACTGGGAGACTTGAGTGCAGAAGAGGAGAGTGGAATTCCATGTGTAGCGGTGA AATGCGTAGATATATGGAGGAACACCAGTGGCGAAGGCGGCTCTCTGGTCTGTAA…
RPC13B-1-2	RAPID'Enterococcus	2	October 2022	Plant B	Packing hall belt	Before	Clean	FCS	Vagococcus fluvialis	16S rRNA	>GVR235_46192357_B6 GGGACGAAAGTCTGACCGAGCAACGCCGCGTGAGTGAAGAAGGTTTTCGGATCGTAAAACTCTGTTGTTAGAGAAGAACA AGTGGGAGAGTAACTGTTCCCACCTTGACGGTATCTAACCAGAAAGCCACGGCTAACTACGTGCCAGCAGCCGCGGTAAT ACGTAGGTGGCAAGCGTTGTCCGGATTTATTGGGCGTAAAGCGAGCGCAGGCGGTTTCTTAAGTCTGATGTGAAAGCCCT CGGCTCAACCGAGGAAGGTCATTGGAAACTGGGGAACTTGAATGCAGAAGAGGAGAGTGGAATTCCATGTGTAGCGGTGA AATGCGTAGATATATGGAGGAACACCAGTGGCGAAGGCGACTCTCTGGTCTGTAA…
RPC3B-5-2	RAPID'Enterococcus	2	October 2022	Plant B	Evisceration machine	Before	Clean	FCS	Enterococcus faecalis	16S rRNA	>GVR235_46192357_C6 ATGGACGAAAGTCTGACCGAGCAACGCCGCGTGAGTGAAGAAGGTTTTCGGATCGTAAAACTCTGTTGTTAGAGAAGAAC AAGGACGTTAGTAACTGAACGTCCCCTGACGGTATCTAACCAGAAAGCCACGGCTAACTACGTGCCAGCAGCCGCGGTAA TACGTAGGTGGCAAGCGTTGTCCGGATTTATTGGGCGTAAAGCGAGCGCAGGCGGTTTCTTAAGTCTGATGTGAAAGCCC CCGGCTCAACCGGGGAGGGTCATTGGAAACTGGGAGACTTGAGTGCAGAAGAGGAGAGTGGAATTCCATGTGTAGCGGTG AAATGCGTAGATATATGGAGGAACACCAGTGGCGAAGGCGGCTCTCTGGTCTGTA…
RPC3B-6-2	RAPID'Enterococcus	2	October 2022	Plant B	Evisceration machine	Before	Clean	FCS	Enterococcus faecalis	16S rRNA	>GVR235_46192357_D6 TGGGACGAAAGTCTGACCGAGCAACGCCGCGTGAGTGAAGAAGGTTTTCGGATCGTAAAACTCTGTTGTTAGAGAAGAAC AAGGACGTTAGTAACTGAACGTCCCCTGACGGTATCTAACCAGAAAGCCACGGCTAACTACGTGCCAGCAGCCGCGGTAA TACGTAGGTGGCAAGCGTTGTCCGGATTTATTGGGCGTAAAGCGAGCGCAGGCGGTTTCTTAAGTCTGATGTGAAAGCCC CCGGCTCAACCGGGGAGGGTCATTGGAAACTGGGAGACTTGAGTGCAGAAGAGGAGAGTGGAATTCCATGTGTAGCGGTG AAATGCGTAGATATATGGAGGAACACCAGTGGCGAAGGCGGCTCTCTGGTCTGTA…
RPC3B-7-2	RAPID'Enterococcus	2	October 2022	Plant B	Evisceration machine	Before	Clean	FCS	Enterococcus faecalis	16S rRNA	>GVR235_46192357_E6 TGGGACGAAAGTCTGACCGAGCAACGCCGCGTGAGTGAAGAAGGTTTTCGGATCGTAAAACTCTGTTGTTAGAGAAGAAC AAGGACGTTAGTAACTGAACGTCCCCTGACGGTATCTAACCAGAAAGCCACGGCTAACTACGTGCCAGCAGCCGCGGTAA TACGTAGGTGGCAAGCGTTGTCCGGATTTATTGGGCGTAAAGCGAGCGCAGGCGGTTTCTTAAGTCTGATGTGAAAGCCC CCGGCTCAACCGGGGAGGGTCATTGGAAACTGGGAGACTTGAGTGCAGAAGAGGAGAGTGGAATTCCATGTGTAGCGGTG AAATGCGTAGATATATGGAGGAACACCAGTGGCGAAGGCGGCTCTCTGGTCTGTA…
RPC3A-1-2	RAPID'Enterococcus	2	October 2022	Plant B	Evisceration machine	After	Clean	FCS	Enterococcus gallinarum	16S rRNA	>GVR235_46192357_F6 ATGGACGAAAGTCTGACCGAGCAACGCCGCGTGAGTGAAGAAGGTTTTCGGATCGTAAAACTCTGTTGTTAGAGAAGAAC AAGGATGAGAGTAGAACGTTCATCCCTTGACGGTATCTAACCAGAAAGCCACGGCTAACTACGTGCCAGCAGCCGCGGTA ATACGTAGGTGGCAAGCGTTGTCCGGATTTATTGGGCGTAAAGCGAGCGCAGGCGGTTTCTTAAGTCTGATGTGAAAGCC CCCGGCTCAACCGGGGAGGGTCATTGGAAACTGGGAGACTTGAGTGCAGAAGAGGAGAGTGGAATTCCATGTGTAGCGGT GAAATGCGTAGATATATGGAGGAACACCAGTGGCGAAGGCGGCTCTCTGGTCTGT…
RPC3A-2-2	RAPID'Enterococcus	2	October 2022	Plant B	Evisceration machine	After	Clean	FCS	Enterococcus faecalis	16S rRNA	>GVR235_46192357_G6 AGGAAGAAAGTCTGACCGAGCAACGCCGCGTGAGTGAAGAAGGTTTTCGGATCGTAAAACTCTGTTGTTAGAGAAGAACA AGGACGTTAGTAACTGAACGTCCCCTGACGGTATCTAACCAGAAAGCCACGGCTAACTACGTGCCAGCAGCCGCGGTAAT ACGTAGGTGGCAAGCGTTGTCCGGATTTATTGGGCGTAAAGCGAGCGCAGGCGGTTTCTTAAGTCTGATGTGAAAGCCCC CGGCTCAACCGGGGAGGGTCATTGGAAACTGGGAGACTTGAGTGCAGAAGAGGAGAGTGGAATTCCATGTGTAGCGGTGA AATGCGTAGATATATGGAGGAACACCAGTGGCGAAGGCGGCTCTCTGGTCTGTAA…
RPC3B-8-2	RAPID'Enterococcus	2	October 2022	Plant B	Evisceration machine	Before	Clean	FCS	Enterococcus faecalis	16S rRNA	>GVR235_46192357_H6 GGGACGAAAGTCTGACCGAGCAACGCCGCGTGAGTGAAGAAGGTTTTCGGATCGTAAAACTCTGTTGTTAGAGAAGAACA AGGACGTTAGTAACTGAACGTCCCCTGACGGTATCTAACCAGAAAGCCACGGCTAACTACGTGCCAGCAGCCGCGGTAAT ACGTAGGTGGCAAGCGTTGTCCGGATTTATTGGGCGTAAAGCGAGCGCAGGCGGTTTCTTAAGTCTGATGTGAAAGCCCC CGGCTCAACCGGGGAGGGTCATTGGAAACTGGGAGACTTGAGTGCAGAAGAGGAGAGTGGAATTCCATGTGTAGCGGTGA AATGCGTAGATATATGGAGGAACACCAGTGGCGAAGGCGGCTCTCTGGTCTGTAA…
RPE5B-1-2	RAPID'E.coli 2	2	October 2022	Plant B	Chilling transfer belt 2	Before	Clean	FCS	Escherichia coli	16S rRNA	>GVR235_46192357_A7 AAGCATGGGCGCAAGCCTGATGCAGCCATGCCGCGTGTATGAAGAAGGCCTTCGGGTTGTAAAGTACTTTCAGCGGGGAG GAAGGGAGTAAAGTTAATACCTTTGCTCATTGACGTTACCCGCAGAAGAAGCACCGGCTAACTCCGTGCCAGCAGCCGCG GTAATACGGAGGGTGCAAGCGTTAATCGGAATTACTGGGCGTAAAGCGCACGCAGGCGGTTTGTTAAGTCAGATGTGAAA TCCCCGGGCTCAACCTGGGAACTGCATCTGATACTGGCAAGCTTGAGTCTCGTAGAGGGGGGTAGAATTCCAGGTGTAGC GGTGAAATGCGTAGAGATCTGGAGGAATACCGGTGGCGAAGGCGGCCCCCTGGAC…
RPE11B-1-2	RAPID'E.coli 2	2	October 2022	Plant B	Breast slide machine	Before	Clean	FCS	Shigella dysenteriae	16S rRNA	>GVR235_46192357_B7 AGAATGGGGCGCAAGCCTGATGCAGCCATGCCGCGTGTATGAAGAAGGCCTTCGGGTTGTAAAGTACTTTCAGCGGGGAG GAAGGGAGTAAAGTTAATACCTTTGCTCATTGACGTTACCCGCAGAAGAAGCACCGGCTAACTCCGTGCCAGCAGCCGCG GTAATACGGAGGGTGCAAGCGTTAATCGGAATTACTGGGCGTAAAGCGCACGCAGGCGGTTTGTTAAGTCAGATGTGAAA TCCCCGGGCTCAACCTGGGAACTGCATCTGATACTGGCAAGCTTGAGTCTCGTAGAGGGGGGTAGAATTCCAGGTGTAGC GGTGAAATGCGTAGAGATCTGGAGGAATACCGGTGGCGAAGGCGGCCCCCTGGAC…
RPE1B-1-2	RAPID'E.coli 2	2	October 2022	Plant B	Defeathering area	Before	Dirty	NFCS	Escherichia fergusonii	16S rRNA	>GVR235_46192357_C7 GAAGCATGGGGCGCAAGCCTGATGCAGCCATGCCGCGTGTATGAAGAAGGCCTTCGGGTTGTAAAGTACTTTCAGCGGGG AGGAAGGGAGTAAAGTTAATACCTTTGCTCATTGACGTTACCCGCAGAAGAAGCACCGGCTAACTCCGTGCCAGCAGCCG CGGTAATACGGAGGGTGCAAGCGTTAATCGGAATTACTGGGCGTAAAGCGCACGCAGGCGGTTTGTTAAGTCAGATGTGA AATCCCCGGGCTCAACCTGGGAACTGCATCTGATACTGGCAAGCTTGAGTCTCGTAGAGGGGGGTAGAATTCCAGGTGTA GCGGTGAAATGCGTAGAGATCTGGAGGAATACCGGTGGCGAAGGCGGCCCCCTGG…
RPE3B-1-2	RAPID'E.coli 2	2	October 2022	Plant B	Evisceration machine	Before	Clean	FCS	Escherichia coli	16S rRNA	>GVR235_46192357_D7 GAAGCATGGGCGCAAGCCTGATGCAGCCATGCCGCGTGTATGAAGAAGGCCTTCGGGTTGTAAAGTACTTTCAGCGGGGA GGAAGGGAGTAAAGTTAATACCTTTGCTCATTGACGTTACCCGCAGAAGAAGCACCGGCTAACTCCGTGCCAGCAGCCGC GGTAATACGGAGGGTGCAAGCGTTAATCGGAATTACTGGGCGTAAAGCGCACGCAGGCGGTTTGTTAAGTCAGATGTGAA ATCCCCGGGCTCAACCTGGGAACTGCATCTGATACTGGCAAGCTTGAGTCTCGTAGAGGGGGGTAGAATTCCAGGTGTAG CGGTGAAATGCGTAGAGATCTGGAGGAATACCGGTGGCGAAGGCGGCCCCCTGGA…
RPE1B-2-2	RAPID'E.coli 2	2	October 2022	Plant B	Defeathering area	Before	Dirty	NFCS	Escherichia coli	16S rRNA	>GVR235_46192357_E7 AAGAATGGGGCGCAAGCCTGATGCAGCCATGCCGCGTGTATGAAGAAGGCCTTCGGGTTGTAAAGTACTTTCAGCGGGGA GGAAGGGAGTAAAGTTAATACCTTTGCTCATTGACGTTACCCGCAGAAGAAGCACCGGCTAACTCCGTGCCAGCAGCCGC GGTAATACGGAGGGTGCAAGCGTTAATCGGAATTACTGGGCGTAAAGCGCACGCAGGCGGTTTGTTAAGTCAGATGTGAA ATCCCCGGGCTCAACCTGGGAACTGCATCTGATACTGGCAAGCTTGAGTCTCGTAGAGGGGGGTAGAATTCCAGGTGTAG CGGTGAAATGCGTAGAGATCTGGAGGAATACCGGTGGCGAAGGCGGCCCCCTGGA…
RPE9B-1-2	RAPID'E.coli 2	2	October 2022	Plant B	Breast with bone machine	Before	Clean	FCS	Escherichia coli	16S rRNA	>GVR235_46192357_F7 AAGCATGGGGCGCAAGCCTGATGCAGCCATGCCGCGTGTATGAAGAAGGCCTTCGGGTTGTAAAGTACTTTCAGCGGGGA GGAAGGGAGTAAAGTTAATACCTTTGCTCATTGACGTTACCCGCAGAAGAAGCACCGGCTAACTCCGTGCCAGCAGCCGC GGTAATACGGAGGGTGCAAGCGTTAATCGGAATTACTGGGCGTAAAGCGCACGCAGGCGGTTTGTTAAGTCAGATGTGAA ATCCCCGGGCTCAACCTGGGAACTGCATCTGATACTGGCAAGCTTGAGTCTCGTAGAGGGGGGTAGAATTCCAGGTGTAG CGGTGAAATGCGTAGAGATCTGGAGGAATACCGGTGGCGAAGGCGGCCCCCTGGA…
RPE4B-1-2	RAPID'E.coli 2	2	October 2022	Plant B	Chilling transfer belt	Before	Clean	FCS	Citrobacter freundii	16S rRNA	>GVR235_46192357_G7 CCTTGCTCATTGACGTTACCCGCAGAAGAAGCACCGGCTAACTCCGTGCCAGCAGCCGCGGTAATACGGAGGGTGCAAGC GTTAATCGGAATTACTGGGCGTAAAGCGCACGCAGGCGGTTTGTCAAGTCGGATGTGAAATCCCCGGGCTCAACCTGGGA ACTGCATCCGAAACTGGCAGGCTAGAGTCTCGTAGAGGGGGGTAGAATTCCAGGTGTAGCGGTGAAATGCGTAGAGATCT GGAGGAATACCGGTGGCGAAGGCGGCCCCCTGGACAAAGACTGACGCTCAGGTGCGAAAGCGTGGGGAGCAAACAGGATT AGATACCCTGGTAGTCCACGCCGTAAACGATGTCGACTTGGAGGTTGTGCCCTTG…
RPE12B-1-2	RAPID'E.coli 2	2	October 2022	Plant B	Vertical packaging machine	Before	Clean	FCS	Escherichia coli	16S rRNA	>GVR235_46192357_H7 GGATGCATGGGCGCAAGCCTGATGCAGCCATGCCGCGTGTATGAAGAAGGCCTTCGGGTTGTAAAGTACTTTCAGCGGGG AGGAAGGGAGTAAAGTTAATACCTTTGCTCATTGACGTTACCCGCAGAAGAAGCACCGGCTAACTCCGTGCCAGCAGCCG CGGTAATACGGAGGGTGCAAGCGTTAATCGGAATTACTGGGCGTAAAGCGCACGCAGGCGGTTTGTTAAGTCAGATGTGA AATCCCCGGGCTCAACCTGGGAACTGCATCTGATACTGGCAAGCTTGAGTCTCGTAGAGGGGGGTAGAATTCCAGGTGTA GCGGTGAAATGCGTAGAGATCTGGAGGAATACCGGTGGCGAAGGCGGCCCCCTGG…
RPE1B-3-2	RAPID'E.coli 2	2	October 2022	Plant B	Defeathering area	Before	Dirty	NFCS	Escherichia coli	16S rRNA	>GVR235_46192357_A8 AAGAATGGGGCGCAAGCCTGATGCAGCCATGCCGCGTGTATGAAGAAGGCCTTCGGGTTGTAAAGTACTTTCAGCGGGGA GGAAGGGAGTAAAGTTAATACCTTTGCTCATTGACGTTACCCGCAGAAGAAGCACCGGCTAACTCCGTGCCAGCAGCCGC GGTAATACGGAGGGTGCAAGCGTTAATCGGAATTACTGGGCGTAAAGCGCACGCAGGCGGTTTGTTAAGTCAGATGTGAA ATCCCCGGGCTCAACCTGGGAACTGCATCTGATACTGGCAAGCTTGAGTCTCGTAGAGGGGGGTAGAATTCCAGGTGTAG CGGTGAAATGCGTAGAGATCTGGAGGAATACCGGTGGCGAAGGCGGCCCCCTGGA…
RPE11B-2-2	RAPID'E.coli 2	2	October 2022	Plant B	Breast slide machine	Before	Clean	FCS	Escherichia coli	16S rRNA	>GVR235_46192357_B8 GAAGCATGGGGCGCAAGCCTGATGCAGCCATGCCGCGTGTATGAAGAAGGCCTTCGGGTTGTAAAGTACTTTCAGCGGGG AGGAAGGGAGTAAAGTTAATACCTTTGCTCATTGACGTTACCCGCAGAAGAAGCACCGGCTAACTCCGTGCCAGCAGCCG CGGTAATACGGAGGGTGCAAGCGTTAATCGGAATTACTGGGCGTAAAGCGCACGCAGGCGGTTTGTTAAGTCAGATGTGA AATCCCCGGGCTCAACCTGGGAACTGCATCTGATACTGGCAAGCTTGAGTCTCGTAGAGGGGGGTAGAATTCCAGGTGTA GCGGTGAAATGCGTAGAGATCTGGAGGAATACCGGTGGCGAAGGCGGCCCCCTGG…
RPE9B-2-2	RAPID'E.coli 2	2	October 2022	Plant B	Breast with bone machine	Before	Clean	FCS	Yersinia enterocolitica	16S rRNA	>GVR235_46192357_C8 AGAATGGGGCGCAAGCCTGATGCAGCCATGCCGCGTGTGTGAAGAAGGCCTTCGGGTTGTAAAGCACTTTCAGCGAGGAG GAAGGCATAAAGGTTAATAACCTTTGTGATTGACGTTACTCGCAGAAGAAGCACCGGCTAACTCCGTGCCAGCAGCCGCG GTAATACGGAGGGTGCAAGCGTTAATCGGAATTACTGGGCGTAAAGCGCACGCAGGCGGTTTGTTAAGTCAGATGTGAAA TCCCCGCGCTTAACGTGGGAACTGCATTTGAAACTGGCAAGCTAGAGTCTTGTAGAGGGGGGTAGAATTCCAGGTGTAGC GGTGAAATGCGTAGAGATCTGGAGGAATACCGGTGGCGAAGGCGGCCCCCTGGAC…
RPE1B-4-2	RAPID'E.coli 2	2	October 2022	Plant B	Defeathering area	Before	Dirty	NFCS	Escherichia coli	16S rRNA	>GVR235_46192357_D8 AAGCATGGGGCGCAAGCCTGATGCAGCCATGCCGCGTGTATGAAGAAGGCCTTCGGGTTGTAAAGTACTTTCAGCGGGGA GGAAGGGAGTAAAGTTAATACCTTTACTCATTGACGTTACCCGCAGAAGAAGCACCGGCTAACTCCGTGCCAGCAGCCGC GGTAATACGGAGGGTGCAAGCGTTAATCGGAATTACTGGGCGTAAAGCGCACGCAGGCGGTTTGTTAAGTCAGATGTGAA ATCCCCGGGCTCAACCTGGGAACTGCATCTGATACTGGCAAGCTTGAGTCTCGTAGAGGGGGGTAGAATTCCAGGTGTAG CGGTGAAATGCGTAGAGATCTGGAGGAATACCGGTGGCGAAGGCGGCCCCCTGGA…
RPE3B-2-2	RAPID'E.coli 2	2	October 2022	Plant B	Evisceration machine	Before	Clean	FCS	Escherichia coli	16S rRNA	>GVR235_46192357_E8 GTAGCAGGGGCGCAAGCCTGATGCAGCCATGCCGCGTGTATGAAGAAGGCCTTCGGGTTGTAAAGTACTTTCAGCGGGGA GGAAGGGAGTAAAGTTAATACCTTTGCTCATTGACGTTACCCGCAGAAGAAGCACCGGCTAACTCCGTGCCAGCAGCCGC GGTAATACGGAGGGTGCAAGCGTTAATCGGAATTACTGGGCGTAAAGCGCACGCAGGCGGTTTGTTAAGTCAGATGTGAA ATCCCCGGGCTCAACCTGGGAACTGCATCTGATACTGGCAAGCTTGAGTCTCGTAGAGGGGGGTAGAATTCCAGGTGTAG CGGTGAAATGCGTAGAGATCTGGAGGAATACCGGTGGCGAAGGCGGCCCCCTGGA…
RPE1B-5-2	RAPID'E.coli 2	2	October 2022	Plant B	Defeathering area	Before	Dirty	NFCS	Escherichia coli	16S rRNA	>GVR235_46192357_F8 AGAATGGGGCGCAAGCCTGATGCAGCCATGCCGCGTGTATGAAGAAGGCCTTCGGGTTGTAAAGTACTTTCAGCGGGGAG GAAGGGAGTAAAGTTAATACCTTTGCTCATTGACGTTACCCGCAGAAGAAGCACCGGCTAACTCCGTGCCAGCAGCCGCG GTAATACGGAGGGTGCAAGCGTTAATCGGAATTACTGGGCGTAAAGCGCACGCAGGCGGTTTGTTAAGTCAGATGTGAAA TCCCCGGGCTCAACCTGGGAACTGCATCTGATACTGGCAAGCTTGAGTCTCGTAGAGGGGGGTAGAATTCCAGGTGTAGC GGTGAAATGCGTAGAGATCTGGAGGAATACCGGTGGCGAAGGCGGCCCCCTGGAC…
RPE1B-6-2	RAPID'E.coli 2	2	October 2022	Plant B	Defeathering area	Before	Dirty	NFCS	Escherichia coli	16S rRNA	>GVR235_46192357_G8 AAGCATGGGCGCAAGCCTGATGCAGCCATGCCGCGTGTATGAAGAAGGCCTTCGGGTTGTAAAGTACTTTCAGCGGGGAG GAAGGGAGTAAAGTTAATACCTTTGCTCATTGACGTTACCCGCAGAAGAAGCACCGGCTAACTCCGTGCCAGCAGCCGCG GTAATACGGAGGGTGCAAGCGTTAATCGGAATTACTGGGCGTAAAGCGCACGCAGGCGGTTTGTTAAGTCAGATGTGAAA TCCCCGGGCTCAACCTGGGAACTGCATCTGATACTGGCAAGCTTGAGTCTCGTAGAGGGGGGTAGAATTCCAGGTGTAGC GGTGAAATGCGTAGAGATCTGGAGGAATACCGGTGGCGAAGGCGGCCCCCTGGAC…
RPE8B-1-2	RAPID'E.coli 2	2	October 2022	Plant B	Breast calibration belt	Before	Clean	FCS	Escherichia coli	16S rRNA	>GVR235_46192357_H8 GGAAGCATGGGCGCAAGCCTGATGCAGCCATGCCGCGTGTATGAAGAAGGCCTTCGGGTTGTAAAGTACTTTCAGCGGGT GAGGAAGGGAGTAAAGTTAATACCTTTGCTCATTGACGTTACCCGCAGAAGAAGCACCGGCTAACTCCGTGCCAGCAGCC GCGGTAATACGGAGGGTGCAAGCGTTAATCGGAATTACTGGGCGTAAAGCGCACGCAGGCGGTTTGTTAAGTCAGATGTG AAATCCCCGGGCTCAACCTGGGAACTGCATCTGATACTGGCAAGCTTGAGTCTCGTAGAGGGGGGTAGAATTCCAGGTGT AGCGGTGAAATGCGTAGAGATCTGGAGGAATACCGGTGGCGAAGGCGGCCCCCTG…
RPE3B-3-2	RAPID'E.coli 2	2	October 2022	Plant B	Evisceration machine	Before	Clean	FCS	Escherichia coli	16S rRNA	>GVR235_46192357_A9 AAGCATGGGGCGCAAGCCTGATGCAGCCATGCCGCGTGTATGAAGAAGGCCTTCGGGTTGTAAAGTACTTTCAGCGGGGA GGAAGGGAGTAAAGTTAATACCTTTGCTCATTGACGTTACCCGCAGAAGAAGCACCGGCTAACTCCGTGCCAGCAGCCGC GGTAATACGGAGGGTGCAAGCGTTAATCGGAATTACTGGGCGTAAAGCGCACGCAGGCGGTTTGTTAAGTCAGATGTGAA ATCCCCGGGCTCAACCTGGGAACTGCATCTGATACTGGCAAGCTTGAGTCTCGTAGAGGGGGGTAGAATTCCAGGTGTAG CGGTGAAATGCGTAGAGATCTGGAGGAATACCGGTGGCGAAGGCGGCCCCCTGGA…
RPE3B-4-2	RAPID'E.coli 2	2	October 2022	Plant B	Evisceration machine	Before	Clean	FCS	Escherichia coli	16S rRNA	>GVR235_46192357_B9 GAAGAAGGGGCGCAAGCCTGATGCAGCCATGCCGCGTGTATGAAGAAGGCCTTCGGGTTGTAAAGTACTTTCAGCGGGGA GGAAGGGAGTAAAGTTAATACCTTTGCTCATTGACGTTACCCGCAGAAGAAGCACCGGCTAACTCCGTGCCAGCAGCCGC GGTAATACGGAGGGTGCAAGCGTTAATCGGAATTACTGGGCGTAAAGCGCACGCAGGCGGTTTGTTAAGTCAGATGTGAA ATCCCCGGGCTCAACCTGGGAACTGCATCTGATACTGGCAAGCTTGAGTCTCGTAGAGGGGGGTAGAATTCCAGGTGTAG CGGTGAAATGCGTAGAGATCTGGAGGAATACCGGTGGCGAAGGCGGCCCCCTGGA…
RPE3B-5-2	RAPID'E.coli 2	2	October 2022	Plant B	Evisceration machine	Before	Clean	FCS	Escherichia coli	16S rRNA	>GVR235_46192357_C9 GAAGCATGGGCGCAAGCCTGATGCAGCCCATGCCGCGTGTATGAAGAAGGCCTTCGGGTTGTAAAGTACTTTCAGCGGGG AGGAAGGGAGTAAAGTTAATACCTTTGCTCATTGACGTTACCCGCAGAAGAAGCACCGGCTAACTCCGTGCCAGCAGCCG CGGTAATACGGAGGGTGCAAGCGTTAATCGGAATTACTGGGCGTAAAGCGCACGCAGGCGGTTTGTTAAGTCAGATGTGA AATCCCCGGGCTCAACCTGGGAACTGCATCTGATACTGGCAAGCTTGAGTCTCGTAGAGGGGGGTAGAATTCCAGGTGTA GCGGTGAAATGCGTAGAGATCTGGAGGAATACCGGTGGCGAAGGCGGCCCCCTGG…
RPP1A-1-1	RAPID'P.aeruginosa	1	February 2022	Plant B	Defeathering area	After	Dirty	NFCS	Pseudomonas otitidis	rpoD	>GVR235_46192357_D9 CGAGTGATGAGCGCCATCGCCCACTTCCCGGGCGCCGTGGACAGCATCCTCGCCGAATACCAGCGCGTCACCACCGAAGG TGGCCGCCTCTCCGACGTCCTCAGTGGCTACATCGACCCCGACGACGGCAGCCTGCCGGCCGAGGAAGTCGAGCCTGTCG AACTGAAAAGTGACAGCGCCGCCAAAGCCAAGGATGACGACGAAGAAGAGGAAGAAAGCGAGTCCGACGACGCCGATGAA GAAGGCGACGGCGGTCCGGATCCGGAAGAGGCCCTGCGCCGCTTCACCGCGGTATCCGACCAGCTCGAGAAGGCCCGCAA GGCCCTCAAGAAGCACGGCCGCGACAGCAAGCAGGCCACCGAGGAACTGCAAGCC…
RPP3A-1-1	RAPID'P.aeruginosa	1	February 2022	Plant B	Evisceration machine	After	Clean	FCS	Pseudomonas koreensis	rpoD	>GVR235_46192357_E9 AGATGAATGAGCGCGATTGCGCACTTCCCAGGCACGGTTGACCACATTCTCTCCGAGTACACCCGCGTCACCACCGAAGG TGGTCGCCTGTCCGACGTCCTGAGCGGTTATATCGACCCGGACGACGGCATCGCGCCGCCTGCGGCAGAAGTGCCGCCGC CGGTTGACCCGAAAGCCGTCAAGGCCGACGACGATACCGACGACGATGATGCCGAATCTTCCGACGATGAAGAAGAAGCC GAAAGCGGTCCGGATCCGGTCATCGCTGCGCAGCGCTTCGGTGCCGTCGCCGACCAGATGGAAATCACCCGCAAGGCCCT GAAAAAGCACGGTCGTCACAACAAGGCAGCCGTTGCCGAGTTGCTGGCCCTGGCC…
RPP3A-2-1	RAPID'P.aeruginosa	1	February 2022	Plant B	Evisceration machine	After	Clean	FCS	Pseudomonas koreensis	rpoD	>GVR235_46192357_F9 GTGAGTGATGAGCGCGATTGCGCACTTCCCAGGCACGGTTGACCACATTCTCTCCGAGTACACCCGCGTCACCACCGAAG GTGGTCGCCTGTCCGACGTCCTGAGCGGTTATATCGACCCGGACGACGGCATCGCGCCGCCTGCGGCAGAAGTGCCGCCG CCGGTTGACCCGAAAGCCGTCAAGGCCGACGACGATACCGACGACGATGATGCCGAATCTTCCGACGATGAAGAAGAAGC CGAAAGCGGTCCGGATCCGGTCATCGCTGCGCAGCGCTTCGGTGCCGTCGCCGACCAGATGGAAATCACCCGCAAGGCCC TGAAAAAGCACGGTCGTCACAACAAGGCAGCCGTTGCCGAGTTGCTGGCCCTGGC…
RPP3A-3-1	RAPID'P.aeruginosa	1	February 2022	Plant B	Evisceration machine	After	Clean	FCS	Pseudomonas koreensis	rpoD	>GVR235_46192357_G9 GTGAGTGATGAGCGCGATTGCGCACTTCCCAGGCACGGTTGACCACATTCTCTCCGAGTACACCCGCGTCACCACCGAAG GTGGTCGCCTGTCCGACGTCCTGAGCGGTTATATCGACCCGGACGACGGCATCGCGCCGCCTGCGGCAGAAGTGCCGCCG CCGGTTGACCCGAAAGCCGTCAAGGCCGACGACGATACCGACGACGATGATGCCGAATCTTCCGACGATGAAGAAGAAGC CGAAAGCGGTCCGGATCCGGTCATCGCTGCGCAGCGCTTCGGTGCCGTCGCCGACCAGATGGAAATCACCCGCAAGGCCC TGAAAAAGCACGGTCGTCACAACAAGGCAGCCGTTGCCGAGTTGCTGGCCCTGGC…
RPP3A-4-1	RAPID'P.aeruginosa	1	February 2022	Plant B	Evisceration machine	After	Clean	FCS	Pseudomonas koreensis	rpoD	>GVR235_46192357_H9 GTGAGGTGATGAGCGCGATTGCGCACTTCCCAGGCACGGTTGACCACATTCTCTCCGAGTACACCCGCGTCACCACCGAA GGTGGTCGCCTGTCCGACGTCCTGAGCGGTTATATCGACCCGGACGACGGCATCGCGCCGCCTGCGGCAGAAGTGCCGCC GCCGGTTGACCCGAAAGCCGTCAAGGCCGACGACGATACCGACGACGATGATGCCGAATCTTCCGACGATGAAGAAGAAG CCGAAAGCGGTCCGGATCCGGTCATCGCTGCGCAGCGCTTCGGTGCCGTCGCCGACCAGATGGAAATCACCCGCAAGGCC CTGAAAAAGCACGGTCGTCACAACAAGGCAGCCGTTGCCGAGTTGCTGGCCCTGG…
RPP3A-5-1	RAPID'P.aeruginosa	1	February 2022	Plant B	Evisceration machine	After	Clean	FCS	Pseudomonas koreensis	rpoD	>GVR235_46192357_A10 TCGTGAAGTGATGAGCGCGATTGCGCACTTCCCAGGCACGGTTGACCACATTCTCTCCGAGTACACCCGCGTCACCACCG AAGGTGGTCGCCTGTCCGACGTCCTGAGCGGTTATATCGACCCGGACGACGGCATCGCGCCGCCTGCGGCAGAAGTGCCG CCGCCGGTTGACCCGAAAGCCGTCAAGGCCGACGACGATACCGACGACGATGATGCCGAATCTTCCGACGATGAAGAAGA AGCCGAAAGCGGTCCGGATCCGGTCATCGCTGCGCAGCGCTTCGGTGCCGTCGCCGACCAGATGGAAATCACCCGCAAGG CCCTGAAAAAGCACGGTCGTCACAACAAGGCAGCCGTTGCCGAGTTGCTGGCCC…
RPP3A-6-1	RAPID'P.aeruginosa	1	February 2022	Plant B	Evisceration machine	After	Clean	FCS	Pseudomonas koreensis	rpoD	>GVR235_46192357_B10 AAGTGAATGAGCGCGATTGCGCACTTCCCAGGCACGGTTGACCACATTCTCTCCGAGTACACCCGCGTCACCACCGAAGG TGGTCGCCTGTCCGACGTCCTGAGCGGTTATATCGACCCGGACGACGGCATCGCGCCGCCTGCGGCAGAAGTGCCGCCGC CGGTTGACCCGAAAGCCGTCAAGGCCGACGACGATACCGACGACGATGATGCCGAATCTTCCGACGATGAAGAAGAAGCC GAAAGCGGTCCGGATCCGGTCATCGCTGCGCAGCGCTTCGGTGCCGTCGCCGACCAGATGGAAATCACCCGCAAGGCCCT GAAAAAGCACGGTCGTCACAACAAGGCAGCCGTTGCCGAGTTGCTGGCCCTGGC…
RPP3A-7-1	RAPID'P.aeruginosa	1	February 2022	Plant B	Evisceration machine	After	Clean	FCS	Pseudomonas fluorescens	rpoD	>GVR235_46192357_C10 AAGTGATGGGCGCCATTGCGCACTTCCCTGGCACGGTTGACCACATTCTCTCCGAGTACACTCGCGTCACCACCGAAGGT GGCCGCCTGTCTGACGTCCTGAGCGGTTATATCGACCCGGACGACGGCATTGCGCCGCCTGCCGCCGAAGTACCGCCGCC TGTTGATGCGAAAGCCGCAAAAGCGGACGACGACTCCGACGACGACGAAGCTGAAAGCAGCGACGACGAAGAAGAAGCCG AAAGCGGTCCAGACCCGGTCATCGCTGCCCAGCGCTTCGGTGCGGTTTCCGATCAAATGGAAATCACCCGCAAGGCCCTG AAGAAGCACGGTCGTGGCAACAAGCAGGCGATTGCCGAGCTGGTGGCCCTGGCT…
RPP2B-1-1	RAPID'P.aeruginosa	1	February 2022	Plant B	Floors in defeathering area	Before	Dirty	NFCS	Pseudomonas otitidis	rpoD	>GVR235_46192357_D10 GAAGTGTGAGCGCCATCGCCCACTTCCCGGGCGCCGTGGACAGCATCCTCGCCGAATACCAGCGCGTCACCACCGAAGGT GGCCGCCTCTCCGACGTCCTCAGTGGCTACATCGACCCCGACGACGGCAGCCTGCCGGCCGAGGAAGTCGAGCCTGTCGA ACTGAAAAGTGACAGCGCCGCCAAAGCCAAGGATGACGACGAAGAAGAGGAAGAAAGCGAGTCCGACGACGCCGATGAAG AAGGCGACGGCGGTCCGGATCCGGAAGAGGCCCTGCGCCGCTTCACCGCGGTATCCGACCAGCTCGAGAAGGCCCGCAAG GCCCTCAAGAAGCACGGCCGCGACAGCAAGCAGGCCACCGAGGAACTGCAAGCC…
RPP4A-2-1	RAPID'P.aeruginosa	1	February 2022	Plant B	Chilling transfer belt	After	Clean	FCS	Pseudomonas fluorescens	16S rRNA	>GVR219_46192197_46192197 AGGAATGGGGCGAAGCCTGATCCAGCCATGCCGCGTGTGTGAAGAAGGTCTTCGGATTGTAAAGCACTTTAAGTTGGGAG GAAGGGTTGTAGATTAATACTCTGCAATTTTGACGTTACCGACAGAATAAGCACCGGCTAACTCTGTGCCAGCAGCCGCG GTAATACAGAGGGTGCAAGCGTTAATCGGAATTACTGGGCGTAAAGCGCGCGTAGGTGGTTTGTTAAGTTGGATGTGAAA TCCCCGGGCTCAACCTGGGAACTGCATTCAAAACTGACTGACTAGAGTATGGTAGAGGGTGGTGGAATTTCCTGTGTAGC GGTGAAATGCGTAGATATAGGAAGGAACACCAGTGGCGAAGGCGACCAC…
RPP3A-8-1	RAPID'P.aeruginosa	1	February 2022	Plant B	Evisceration machine	After	Clean	FCS	Pseudomonas koreensis	rpoD	>GVR235_46192357_F10 TCGTGAAGTGATGAGCGCGATTGCGCACTTCCCAGGCACGGTTGACCACATTCTCTCCGAGTACACCCGCGTCACCACCG AAGGTGGTCGCCTGTCCGACGTCCTGAGCGGTTATATCGACCCGGACGACGGCATCGCGCCGCCTGCGGCAGAAGTGCCG CCGCCGGTTGACCCGAAAGCCGTCAAGGCCGACGACGATACCGACGACGATGATGCCGAATCTTCCGACGATGAAGAAGA AGCCGAAAGCGGTCCGGATCCGGTCATCGCTGCGCAGCGCTTCGGTGCCGTCGCCGACCAGATGGAAATCACCCGCAAGG CCCTGAAAAAGCACGGTCGTCACAACAAGGCAGCCGTTGCCGAGTTGCTGGCCC…
RPP4A-1-1	RAPID'P.aeruginosa	1	February 2022	Plant B	Chilling transfer belt	After	Clean	FCS	Pseudomonas fluorescens	rpoD	>GVR235_46192357_G10 GTTGGAAGGGGCCGCAATTGCGCACTTCCCTGGCACGGTTGACCACATTCTCTCCGAGTACACCCGCGTCACCACCGAAG GTGGTCGCCTGTCCGACGTCCTGAGCGGTTATATCGACCCGGACGACGGCATTGCGCCGCCTGCCGCCGAAGTGCCGCCG CCTGTTGATGCGAAAGCCGCAAAAGCGGACGACGACACCGACGACGACGAAGCTGAAAGCAGCGACGACGAAAAAAAAGC CGAAAGCGGTCCAAACCCGGTTATCGCTGCCCAGCGCTTCGGTGCGGTTTCCGATCAAATGGAAATCACCCGCAAGGCCC TGAAAAAGCACGGTCGTGGCAACAAGCAGGCGATTGCCGAGCTGGTGGCCCTGG…
RPP4A-3-1	RAPID'P.aeruginosa	1	February 2022	Plant B	Chilling transfer belt	After	Clean	FCS	Pseudomonas fluorescens	16S rRNA	>GVR220_46192203_46192203 AGGAATGGGGCGAAGCCTGATCCAGCCATGCCGCGTGTGTGAAGAAGGTCTTCGGATTGTAAAGCACTTTAAGTTGGGAG GAAGGGTTGTAGATTAATACTCTGCAATTTTGACGTTACCGACAGAATAAGCACCGGCTAACTCTGTGCCAGCAGCCGCG GTAATACAGAGGGTGCAAGCGTTAATCGGAATTACTGGGCGTAAAGCGCGCGTAGGTGGTTTGTTAAGTTGGATGTGAAA TCCCCGGGCTCAACCTGGGAACTGCATTCAAAACTGACTGACTAGAGTATGGTAGAGGGTGGTGGAATTTCCTGTGTAGC GGTGAAATGCGTAGATATAGGAAGGAACACCAGTGGCGAAGGCGACCAC…
RPP3A-9-1	RAPID'P.aeruginosa	1	February 2022	Plant B	Evisceration machine	After	Clean	FCS	Pseudomonas fluorescens	rpoD	>GVR235_46192357_A11 AAGTGGAGGGGCGCCATTGCGCACTTCCCTGGGCACGGTTGACCACATTCTCTCCGAGTACACTCGCGCCACCACCGAAG GTGGCCGCCTGTCTGACGTCCTGAGCGGTTATATCGACCCGGACGACGGCATTGCGCCGCCTGCCGCCGAAGTACCGCCG CCTGTTGATGCGAAAGCCGCAAAAGCGGACGACGACTCCGACGACGACGAAGCTGAAAGCAGCGACGACGAAGAAGAAGC CGAAAGCGGTCCAGACCCGGTCATCGCTGCCCAGCGCTTCGGTGCGGTTTCCGATCAAATGGAAATCACCCGCAAGGCCC TGAAGAAGCACGGTCGTGGCAACAAGCAGGCGATTGCCGAGCTGGTGGCCCTGG…
RPP3A-10-1	RAPID'P.aeruginosa	1	February 2022	Plant B	Evisceration machine	After	Clean	FCS	Pseudomonas fluorescens	rpoD	>GVR235_46192357_B11 AGTGAAGGGGCGCCATTGCGCACTTCCCTGGGCACGGTTGACCACATTCTCTCCGAGTACACTCGCGTCACCACCGAAGG TGGCCGCCTGTCTGACGTCCTGAGCGGTTATATCGACCCGGACGACGGCATTGCGCCGCCTGCCGCCGAAGTACCGCCGC CTGTTGATGCGAAAGCCGCAAAAGCGGACGACGACTCCGACGACGACGAAGCTGAAAGCAGCGACGACGAAGAAGAAGCC GAAAGCGGTCCAGACCCGGTCATCGCTGCCCAGCGCTTCGGTGCGGTTTCCGATCAAATGGAAATCACCCGCAAGGCCCT GAAGAAGCACGGTCGTGGCAACAAGCAGGCGATTGCCGAGCTGGTGGCCCTGGC…
RPP3A-11-1	RAPID'P.aeruginosa	1	February 2022	Plant B	Evisceration machine	After	Clean	FCS	Pseudomonas koreensis	rpoD	>GVR235_46192357_C11 GAAGTGATGAGCGCGATTGCGCACTTCCCAGGCACGGTTGACCACATTCTCTCCGAGTACACCCGCGTCACCACCGAAGG TGGTCGCCTGTCCGACGTCCTGAGCGGTTATATCGACCCGGACGACGGCATCGCGCCGCCTGCGGCAGAAGTGCCGCCGC CGGTTGACCCGAAAGCCGTCAAGGCCGACGACGATACCGACGACGATGATGCCGAATCTTCCGACGATGAAGAAGAAGCC GAAAGCGGTCCGGATCCGGTCATCGCTGCGCAGCGCTTCGGTGCCGTCGCCGACCAGATGGAAATCACCCGCAAGGCCCT GAAAAAGCACGGTCGTCACAACAAGGCAGCCGTTGCCGAGTTGCTGGCCCTGGC…
RPP8B-1-2	RAPID'P.aeruginosa	2	October 2022	Plant B	Breast calibration belt	Before	Clean	FCS	Pseudomonas protegens	rpoD	>GVR235_46192357_D11 CGTGAAGTGATGGGCGCAATCGCGCACTTCCCTGGCACGGTTGATCACATCCTCTCCGAATACACTCGCGTCACCACCGA AGGTGGCCGCCTGTCTGACGTTCTCAGCGGGTACATCGACCCGGATGACGGTATTACGCCGCCTGCCGCCGAAGTACCGC CTCCTGTCGACACCAAAACCGCGAAAGCGGATGACGACAGCGATGACGAAGAAGCTGAAGCAACCGAAGACGAAGAAGAA GCCGAAAGCGGTCCGGATCCGGTCGTCGCTGCACAGCGCTTTGGCGCCGTCGCCGATCAGATGGAGATCACCCGCAAGGC GCTGAAAAAGCACGGCCGCGAGAACAAGCAAGCCATCGCCGAGATGTTGGCCCT…
RPP11B-1-2	RAPID'P.aeruginosa	2	October 2022	Plant B	Breast slide machine	Before	Clean	FCS	Pseudomonas monteilii	rpoD	>GVR235_46192357_E11 AAGGTCATGGGGCGCTATCGCCCACTTCCCGGGCACTGTCGACTACATTCTCGGCGAATATGACCGCGTCACCACCGAGG GTGGCCGTCTGTCGGACGTTCTCAGCGGTTACATCGACCCTGACGACAACATCGCAGCACCGACCGAAGAAGTGCCGATC CCTGGCACCAAGGCCGCCGCTGCGAAAGAAGAGTCCGACGACGAAGAAGAAGAGTCCGAAGGCGGTGACGACGAGGAAGA GGCCGAAAGCGGCCCGGACCCGGTTGTCGCAGCCCAGCGCTTCGGTGCGGTATCCGAGCAGCTTCAGGCGACCACCAAGG TCCTGAAGAAAAACGGTCGCACCCACAAGGAAAGCGTCGAGGCCCTGCAGGCAC…
RPP6B-1-2	RAPID'P.aeruginosa	2	October 2022	Plant B	Wings cutting module	Before	Clean	FCS	Pseudomonas mosselii	rpoD	>GVR235_46192357_F11 TCGTGAGTCTGGGGCGCCTTGCTCACTTCCCGGGCACCGTCGACTACATCCTCGGCGAATATGATCGCGTCACCAGCGAA GGTGGCCGTCTGTCTGACGTTCTCAGCGGTTACATCGACCCTGATGACAACATCGCCGCGCCGACCGAAGAAGTGCCGAT TCCAGGTGCCAAGGCCGCTGCCGCGAAGGAAGAGGAAGACGAAGAAGACGAAGAAAACGCCGACGGCGATGACGAGGAAG AGGCCGAAAGCGGTCCGGATCCGGTCGTTGCCGCGCAGCGTTTCGGTGCGGTCAAGGATCAGCTGATCGACACCCTCAAG GTGCTGAAAAAGCACGGTCGAAGCCACAAGGACAGCATCGGCGCCATGCAGGCC…
RPP8B-2-2	RAPID'P.aeruginosa	2	October 2022	Plant B	Breast calibration belt	Before	Clean	FCS	Pseudomonas protegens	rpoD	>GVR235_46192357_G11 TGAAGTGATGGGCGCAATCGCGCACTTCCCTGGCACGGTTGATCACATCCTCTCCGAATACACTCGCGTCACCACCGAAG GTGGCCGCCTGTCTGACGTTCTCAGCGGGTACATCGACCCGGATGACGGCATTACGCCGCCTGCCGCCGAAGTACCGCCT CCTGTCGACACCAAAACCGCGAAAGCGGATGACGACAGCGATGACGAAGAAGCTGAAGCAACCGAAGACGAAGAAGAAGC CGAAAGCGGTCCGGATCCGGTCGTCGCTGCACAGCGCTTTGGCGCCGTCGCCGATCAGATGGAGATCACCCGCAAGGCGC TGAAGAAGCACGGCCGCGAGAACAAGCAAGCCATCGCCGAGATGTTGGCCCTGG…
RPP13B-1-2	RAPID'P.aeruginosa	2	October 2022	Plant B	Packing hall belt	Before	Clean	FCS	Pseudomonas mosselii	rpoD	>GVR235_46192357_H11 GAAGTCTGGGGCGCCATTGCTCACTTCCCGGGCACCGTCGACTACATCCTCGGCGAATATGATCGCGTCACCAGCGAAGG TGGCCGTCTGTCTGACGTTCTCAGCGGTTACATCGACCCTGATGACAACATCGCCGCGCCGACCGAAGAAGTGCCGATTC CAGGTGCCAAGGCCGCTGCAGCGAAGGAAGAGGAAGACGAAGAAGACGAAGAAAACGCCGACGGCGATGACGAGGAAGAG GCCGAAAGCGGTCCGGATCCGGTCGTTGCCGCGCAGCGTTTCGGTGCGGTCAAGGATCAGCTGATCGACACCCTCAAGGT GCTGAAGAAGCACGGTCGAGGCCACAAGGACAGCATCGGCGCCATGCAGGCCCT…
RPP3B-1-2	RAPID'P.aeruginosa	2	October 2022	Plant B	Evisceration machine	Before	Clean	FCS	Pseudomonas mosselii	rpoD	>GVR235_46192357_A12 GTGAAGTCTGGGGCGCCATTGCTCACTTCCCGGGCACCGTCGACTACATCCTCGGCGAATATGATCGCGTCACCAGCGAA GGTGGCCGTCTGTCTGACGTTCTCAGCGGTTACATCGACCCTGATGACAACATCGCCGCGCCGACCGAAGAAGTGCCGAT TCCAGGTGCCAAGGCCGCTGCCGCGAAGGAAGAGGAAGACGAAGAAGACGAAGAAAACGCCGACGGCGATGACGAGGAAG AGGCCGAAAGCGGTCCGGATCCGGTCGTTGCCGCGCAGCGTTTCGGTGCGGTCAAGGATCAGCTGATCGACACCCTCAAG GTGCTGAAAAAGCACGGTCGTAGCCACAAGGACAGCATCGGCGCCATGCAGGCC…
RPP12B-1-2	RAPID'P.aeruginosa	2	October 2022	Plant B	Vertical packaging machine	Before	Clean	FCS	Pseudomonas monteilii	rpoD	>GVR235_46192357_B12 GTGAAGGTCATGGGGCGCTATCGCCCACTTCCCGGGCACTGTCGACTACATTCTCGGCGAATATGACCGCGTCACCACCG AGGGTGGCCGTCTGTCGGACGTTCTCAGCGGTTACATCGACCCTGACGACAACATCGCAGCACCGACCGAAGAAGTGCCG ATCCCTGGCACCAAGGCCGCCGCTGCGAAAGAAGAGTCCGACGACGAAGAAGAAGAGTCCGAAGGCGGTGACGACGAGGA AGAGGCCGAAAGCGGCCCGGACCCGGTTGTCGCAGCCCAGCGCTTCGGTGCGGTATCCGAGCAGCTTCAGGCGACCACCA AGGTCCTGAAGAAAAACGGTCGCACCCACAAGGAAAGCGTCGAGGCCCTGCAGG…
RPP3B-2-2	RAPID'P.aeruginosa	2	October 2022	Plant B	Evisceration machine	Before	Clean	FCS	Pseudomonas mosselii	rpoD	>GVR235_46192357_C12 TGGAAGTCTGGGGCGCCATTGCTCACTTCCCGGGCACCGTCGACTACATCCTCGGCGAATATGATCGCGTCACCAGCGAA GGTGGCCGTCTGTCTGACGTTCTCAGCGGTTACATCGACCCTGATGACAACATCGCCGCGCCGACCGAAGAAGTGCCGAT TCCGGGTGCCAAGGCCGCTGCCGCGAAGGAAGAGGAAGACGAAGAAGACGAAGAAAACGCCGACGGCGATGACGAGGAAG AGGCCGAAAGCGGTCCGGATCCGGTCGTTGCCGCGCAGCGTTTCGGTGCGGTCAAGGATCAGCTGATCGACACCCTCAAG GTGCTGAAAAAGCACGGTCGTAGCCACAAGGACAGCATCGGCGCCATGCAGGGC…
RPC11B-1-3	RAPID'Enterococcus	3	May 2023	Plant B	Breast slide machine	Before	Clean	FCS	Enterococcus faecalis	16S rRNA	>HYK780_53667800_A1 TGGAGGGACGAAAGTCTGACCGAGCAACGCCGCGTGAGTGAAGAAGGTTTTCGGATCGTAAAACTCTGTTGTTAGAGAAG AACAAGGACGTTAGTAACTGAACGTCCCCTGACGGTATCTAACCAGAAAGCCACGGCTAACTACGTGCCAGCAGCCGCGG TAATACGTAGGTGGCAAGCGTTGTCCGGATTTATTGGGCGTAAAGCGAGCGCAGGCGGTTTCTTAAGTCTGATGTGAAAG CCCCCGGCTCAACCGGGGAGGGTCATTGGAAACTGGGAGACTTGAGTGCAGAAGAGGAGAGTGGAATTCCATGTGTAGCG GTGAAATGCGTAGATATATGGAGGAACACCAGTGGCGAAGGCGGCTCTCTGGTCT…
RPC13B-1-3	RAPID'Enterococcus	3	May 2023	Plant B	Packing hall belt	Before	Clean	FCS	Enterococcus faecalis	16S rRNA	>HYK780_53667800_B1 GAGGGACGAAGTCTGACCGAGCAACGCCGCGTGAGTGAAGAAGGTTTTCGGATCGTAAAACTCTGTTGTTAGAGAAGAAC AAGGACGTTAGTAACTGAACGTCCCCTGACGGTATCTAACCAGAAAGCCACGGCTAACTACGTGCCAGCAGCCGCGGTAA TACGTAGGTGGCAAGCGTTGTCCGGATTTATTGGGCGTAAAGCGAGCGCAGGCGGTTTCTTAAGTCTGATGTGAAAGCCC CCGGCTCAACCGGGGAGGGTCATTGGAAACTGGGAGACTTGAGTGCAGAAGAGGAGAGTGGAATTCCATGTGTAGCGGTG AAATGCGTAGATATATGGAGGAACACCAGTGGCGAAGGCGGCTCTCTGGTCTGTA…
RPC1A-1-3	RAPID'Enterococcus	3	May 2023	Plant B	Defeathering area	After	Dirty	NFCS	Enterococcus faecalis	16S rRNA	>HYK780_53667800_D2 GGAGGGACAAGTCTGACCGAGCAACGCCGCGTGAGTGAAGAAGGTTTTCGGATCGTAAAACTCTGTTGTTAGAGAAGAAC AAGGACGTTAGTAACTGAACGTCCCCTGACGGTATCTAACCAGAAAGCCACGGCTAACTACGTGCCAGCAGCCGCGGTAA TACGTAGGTGGCAAGCGTTGTCCGGATTTATTGGGCGTAAAGCGAGCGCAGGCGGTTTCTTAAGTCTGATGTGAAAGCCC CCGGCTCAACCGGGGAGGGTCATTGGAAACTGGGAGACTTGAGTGCAGAAGAGGAGAGTGGAATTCCATGTGTAGCGGTG AAATGCGTAGATATATGGAGGAACACCAGTGGCGAAGGCGGCTCTCTGGTCTGTA…
RPC1A-2-3	RAPID'Enterococcus	3	May 2023	Plant B	Defeathering area	After	Dirty	NFCS	Enterococcus faecalis	16S rRNA	>HYK780_53667800_E2 AGGGACGAAGTCTGACCGAGCAACGCCGCGTGAGTGAAGAAGGTTTTCGGATCGTAAAACTCTGTTGTTAGAGAAGAACA AGGACGTTAGTAACTGAACGTCCCCTGACGGTATCTAACCAGAAAGCCACGGCTAACTACGTGCCAGCAGCCGCGGTAAT ACGTAGGTGGCAAGCGTTGTCCGGATTTATTGGGCGTAAAGCGAGCGCAGGCGGTTTCTTAAGTCTGATGTGAAAGCCCC CGGCTCAACCGGGGAGGGTCATTGGAAACTGGGAGACTTGAGTGCAGAAGAGGAGAGTGGAATTCCATGTGTAGCGGTGA AATGCGTAGATATATGGAGGAACACCAGTGGCGAAGGCGGCTCTCTGGTCTGTAA…
RPC2A-1-3	RAPID'Enterococcus	3	May 2023	Plant B	Floors in defeathering area	After	Dirty	NFCS	Enterococcus faecalis	16S rRNA	>HYK780_53667800_F2 GAGGGACAAGTCTGACCGAGCAACGCCGCGTGAGTGAAGAAGGTTTTCGGATCGTAAAACTCTGTTGTTAGAGAAGAACA AGGACGTTAGTAACTGAACGTCCCCTGACGGTATCTAACCAGAAAGCCACGGCTAACTACGTGCCAGCAGCCGCGGTAAT ACGTAGGTGGCAAGCGTTGTCCGGATTTATTGGGCGTAAAGCGAGCGCAGGCGGTTTCTTAAGTCTGATGTGAAAGCCCC CGGCTCAACCGGGGAGGGTCATTGGAAACTGGGAGACTTGAGTGCAGAAGAGGAGAGTGGAATTCCATGTGTAGCGGTGA AATGCGTAGATATATGGAGGAACACCAGTGGCGAAGGCGGCTCTCTGGTCTGTAA…
RPC2A-2-3	RAPID'Enterococcus	3	May 2023	Plant B	Floors in defeathering area	After	Dirty	NFCS	Enterococcus faecalis	16S rRNA	>HYK780_53667800_G2 GGAGGGACAAGTCTGACCGAGCAACGCCGCGTGAGTGAAGAAGGTTTTCGGATCGTAAAACTCTGTTGTTAGAGAAGAAC AAGGACGTTAGTAACTGAACGTCCCCTGACGGTATCTAACCAGAAAGCCACGGCTAACTACGTGCCAGCAGCCGCGGTAA TACGTAGGTGGCAAGCGTTGTCCGGATTTATTGGGCGTAAAGCGAGCGCAGGCGGTTTCTTAAGTCTGATGTGAAAGCCC CCGGCTCAACCGGGGAGGGTCATTGGAAACTGGGAGACTTGAGTGCAGAAGAGGAGAGTGGAATTCCATGTGTAGCGGTG AAATGCGTAGATATATGGAGGAACACCAGTGGCGAAGGCGGCTCTCTGGTCTGTA…
RPC3A-1-3	RAPID'Enterococcus	3	May 2023	Plant B	Evisceration machine	After	Clean	FCS	Enterococcus faecalis	16S rRNA	>HYK780_53667800_F7 GGGACGAAGTCTGACCGAGCAACGCCGCGTGAGTGAAGAAGGTTTTCGGATCGTAAAACTCTGTTGTTAGAGAAGAACAA GGACGTTAGTAACTGAACGTCCCCTGACGGTATCTAACCAGAAAGCCACGGCTAACTACGTGCCAGCAGCCGCGGTAATA CGTAGGTGGCAAGCGTTGTCCGGATTTATTGGGCGTAAAGCGAGCGCAGGCGGTTTCTTAAGTCTGATGTGAAAGCCCCC GGCTCAACCGGGGAGGGTCATTGGAAACTGGGAGACTTGAGTGCAGAAGAGGAGAGTGGAATTCCATGTGTAGCGGTGAA ATGCGTAGATATATGGAGGAACACCAGTGGCGAAGGCGGCTCTCTGGTCTGTAAC…
RPC3A-2-3	RAPID'Enterococcus	3	May 2023	Plant B	Evisceration machine	After	Clean	FCS	Enterococcus faecalis	16S rRNA	>HYK780_53667800_G7 GGGACGAAAGTCTGACCGAGCAACGCCGCGTGAGTGAAGAAGGTTTTCGGATCGTAAAACTCTGTTGTTAGAGAAGAACA AGGACGTTAGTAACTGAACGTCCCCTGACGGTATCTAACCAGAAAGCCACGGCTAACTACGTGCCAGCAGCCGCGGTAAT ACGTAGGTGGCAAGCGTTGTCCGGATTTATTGGGCGTAAAGCGAGCGCAGGCGGTTTCTTAAGTCTGATGTGAAAGCCCC CGGCTCAACCGGGGAGGGTCATTGGAAACTGGGAGACTTGAGTGCAGAAGAGGAGAGTGGAATTCCATGTGTAGCGGTGA AATGCGTAGATATATGGAGGAACACCAGTGGCGAAGGCGGCTCTCTGGTCTGTAA…
RPC3A-3-3	RAPID'Enterococcus	3	May 2023	Plant B	Evisceration machine	After	Clean	FCS	Enterococcus faecalis	16S rRNA	>HYK780_53667800_H7 GGGACGAAAGTCTGACCGAGCAACGCCGCGTGAGTGAAGAAGGTTTTCGGATCGTAAAACTCTGTTGTTAGAGAAGAACA AGGACGTTAGTAACTGAACGTCCCCTGACGGTATCTAACCAGAAAGCCACGGCTAACTACGTGCCAGCAGCCGCGGTAAT ACGTAGGTGGCAAGCGTTGTCCGGATTTATTGGGCGTAAAGCGAGCGCAGGCGGTTTCTTAAGTCTGATGTGAAAGCCCC CGGCTCAACCGGGGAGGGTCATTGGAAACTGGGAGACTTGAGTGCAGAAGAGGAGAGTGGAATTCCATGTGTAGCGGTGA AATGCGTAGATATATGGAGGAACACCAGTGGCGAAGGCGGCTCTCTGGTCTGTAA…
RPC3A-4-3	RAPID'Enterococcus	3	May 2023	Plant B	Evisceration machine	After	Clean	FCS	Enterococcus faecalis	16S rRNA	>HYK780_53667800_A8 GGGACGAAAGTCTGACCGAGCAACGCCGCGTGAGTGAAGAAGGTTTTCGGATCGTAAAACTCTGTTGTTAGAGAAGAACA AGGACGTTAGTAACTGAACGTCCCCTGACGGTATCTAACCAGAAAGCCACGGCTAACTACGTGCCAGCAGCCGCGGTAAT ACGTAGGTGGCAAGCGTTGTCCGGATTTATTGGGCGTAAAGCGAGCGCAGGCGGTTTCTTAAGTCTGATGTGAAAGCCCC CGGCTCAACCGGGGAGGGTCATTGGAAACTGGGAGACTTGAGTGCAGAAGAGGAGAGTGGAATTCCATGTGTAGCGGTGA AATGCGTAGATATATGGAGGAACACCAGTGGCGAAGGCGGCTCTCTGGTCTGTAA…
RPC7B-1-3	RAPID'Enterococcus	3	May 2023	Plant B	Thigh deboning area	Before	Clean	FCS	Enterococcus faecalis	16S rRNA	>HYK780_53667800_B8 AGGGAACGAAAGTCTGACCGAGCAACGCCGCGTGAGTGAAGAAGGTTTTCGGATCGTAAAACTCTGTTGTTAGAGAAGAA CAAGGACGTTAGTAACTGAACGTCCCCTGACGGTATCTAACCAGAAAGCCACGGCTAACTACGTGCCAGCAGCCGCGGTA ATACGTAGGTGGCAAGCGTTGTCCGGATTTATTGGGCGTAAAGCGAGCGCAGGCGGTTTCTTAAGTCTGATGTGAAAGCC CCCGGCTCAACCGGGGAGGGTCATTGGAAACTGGGAGACTTGAGTGCAGAAGAGGAGAGTGGAATTCCATGTGTAGCGGT GAAATGCGTAGATATATGGAGGAACACCAGTGGCGAAGGCGGCTCTCTGGTCTGT…
RPC7B-2-3	RAPID'Enterococcus	3	May 2023	Plant B	Thigh deboning area	Before	Clean	FCS	Enterococcus faecalis	16S rRNA	>HYK780_53667800_C8 GAGGGACGAAAGTCTGACCGAGCAACGCCGCGTGAGTGAAGAAGGTTTTCGGATCGTAAAACTCTGTTGTTAGAGAAGAA CAAGGACGTTAGTAACTGAACGTCCCCTGACGGTATCTAACCAGAAAGCCACGGCTAACTACGTGCCAGCAGCCGCGGTA ATACGTAGGTGGCAAGCGTTGTCCGGATTTATTGGGCGTAAAGCGAGCGCAGGCGGTTTCTTAAGTCTGATGTGAAAGCC CCCGGCTCAACCGGGGAGGGTCATTGGAAACTGGGAGACTTGAGTGCAGAAGAGGAGAGTGGAATTCCATGTGTAGCGGT GAAATGCGTAGATATATGGAGGAACACCAGTGGCGAAGGCGGCTCTCTGGTCTGT…
RPC14B-1-3	RAPID'Enterococcus	3	May 2023	Plant B	Packing hall belt 2	Before	Clean	FCS	Enterococcus faecalis	16S rRNA	>HYK780_53667800_G10 AGGGAAGAAGTCTGACCGAGCAACGCCGCGTGAGTGAAGAAGGTTTTCGGATCGTAAAACTCTGTTGTTAGAGAAGAACA AGGACGTTAGTAACTGAACGTCCCCTGACGGTATCTAACCAGAAAGCCACGGCTAACTACGTGCCAGCAGCCGCGGTAAT ACGTAGGTGGCAAGCGTTGTCCGGATTTATTGGGCGTAAAGCGAGCGCAGGCGGTTTCTTAAGTCTGATGTGAAAGCCCC CGGCTCAACCGGGGAGGGTCATTGGAAACTGGGAGACTTGAGTGCAGAAGAGGAGAGTGGAATTCCATGTGTAGCGGTGA AATGCGTAGATATATGGAGGAACACCAGTGGCGAAGGCGGCTCTCTGGTCTGTA…
RPC14B-2-3	RAPID'Enterococcus	3	May 2023	Plant B	Packing hall belt 2	Before	Clean	FCS	Enterococcus faecalis	16S rRNA	>HYK780_53667800_A11 GGACGAAAGTCTGACCGAGCAACGCCGCGTGAGTGAAGAAGGTTTTCGGATCGTAAAACTCTGTTGTTAGAGAAGAACAA GGACGTTAGTAACTGAACGTCCCCTGACGGTATCTAACCAGAAAGCCACGGCTAACTACGTGCCAGCAGCCGCGGTAATA CGTAGGTGGCAAGCGTTGTCCGGATTTATTGGGCGTAAAGCGAGCGCAGGCGGTTTCTTAAGTCTGATGTGAAAGCCCCC GGCTCAACCGGGGAGGGTCATTGGAAACTGGGAGACTTGAGTGCAGAAGAGGAGAGTGGAATTCCATGTGTAGCGGTGAA ATGCGTAGATATATGGAGGAACACCAGTGGCGAAGGCGGCTCTCTGGTCTGTAA…
RPC1B-1-3	RAPID'Enterococcus	3	May 2023	Plant B	Defeathering area	Before	Dirty	NFCS	Enterococcus faecalis	16S rRNA	>HYK780_53667800_B11 GATGGACGAAGTCTGACCGAGCAACGCCGCGTGAGTGAAGAAGGTTTTCGGATCGTAAAACTCTGTTGTTAGAGAAGAAC AAGGACGTTAGTAACTGAACGTCCCCTGACGGTATCTAACCAGAAAGCCACGGCTAACTACGTGCCAGCAGCCGCGGTAA TACGTAGGTGGCAAGCGTTGTCCGGATTTATTGGGCGTAAAGCGAGCGCAGGCGGTTTCTTAAGTCTGATGTGAAAGCCC CCGGCTCAACCGGGGAGGGTCATTGGAAACTGGGAGACTTGAGTGCAGAAGAGGAGAGTGGAATTCCATGTGTAGCGGTG AAATGCGTAGATATATGGAGGAACACCAGTGGCGAAGGCGGCTCTCTGGTCTGT…
RPE14B-1-3	RAPID'E.coli 2	3	May 2023	Plant B	Packing hall belt 2	Before	Clean	FCS	Escherichia coli	16S rRNA	>HYK780_53667800_C1 GGAGCAGGGGCGCAAGCCTGATGCAGCCATGCCGCGTGTATGAAGAAGGCCTTCGGGTTGTAAAGTACTTTCAGCGGGGA GGAAGGGAGTAAAGTTAATACCTTTGCTCATTGACGTTACCCGCAGAAGAAGCACCGGCTAACTCCGTGCCAGCAGCCGC GGTAATACGGAGGGTGCAAGCGTTAATCGGAATTACTGGGCGTAAAGCGCACGCAGGCGGTTTGTTAAGTCAGATGTGAA ATCCCCGGGCTCAACCTGGGAACTGCATCTGATACTGGCAAGCTTGAGTCTCGTAGAGGGGGGTAGAATTCCAGGTGTAG CGGTGAAATGCGTAGAGATCTGGAGGAATACCGGTGGCGAAGGCGGCCCCCTGGA…
RPE14B-2-3	RAPID'E.coli 2	3	May 2023	Plant B	Packing hall belt 2	Before	Clean	FCS	Escherichia coli	16S rRNA	>HYK780_53667800_D1 AGCAGGGGCGCAAGCCTGATGCAGCCATGCCGCGTGTATGAAGAAGGCCTTCGGGTTGTAAAGTACTTTCAGCGGGGAGG AAGGGAGTAAAGTTAATACCTTTGCTCATTGACGTTACCCGCAGAAGAAGCACCGGCTAACTCCGTGCCAGCAGCCGCGG TAATACGGAGGGTGCAAGCGTTAATCGGAATTACTGGGCGTAAAGCGCACGCAGGCGGTTTGTTAAGTCAGATGTGAAAT CCCCGGGCTCAACCTGGGAACTGCATCTGATACTGGCAAGCTTGAGTCTCGTAGAGGGGGGTAGAATTCCAGGTGTAGCG GTGAAATGCGTAGAGATCTGGAGGAATACCGGTGGCGAAGGCGGCCCCCTGGACG…
RPE14B-3-3	RAPID'E.coli 2	3	May 2023	Plant B	Packing hall belt 2	Before	Clean	FCS	Escherichia coli	16S rRNA	>HYK780_53667800_E1 GAGTGAGGTTAATACCTTTGCTCATTGACGTTACCCGCAGAAGAAGCACCGGCTAACTCCGTGCCAGCAGCCGCGGTAAT ACGGAGGGTGCAAGCGTTAATCGGAATTACTGGGCGTAAAGCGCACGCAGGCGGTTTGTTAAGTCAGATGTGAAATCCCC GGGCTCAACCTGGGAACTGCATCTGATACTGGCAAGCTTGAGTCTCGTAGAGGGGGGTAGAATTCCAGGTGTAGCGGTGA AATGCGTAGAGATCTGGAGGAATACCGGTGGCGAAGGCGGCCCCCTGGACAAAGACTGACGCTCAGGTGCGAAAGCGTGG GGAGCAAACAGGATTAGATACCCTGGTAGTCCACGCCGTAAACGATGTCGACTTG…
RPE14B-4-3	RAPID'E.coli 2	3	May 2023	Plant B	Packing hall belt 2	Before	Clean	FCS	Citrobacter portucalensis	16S rRNA	>HYK780_53667800_F1 GGAGCAGGGGCGCAAGCCTGATGCAGCCATGCCGCGTGTATGAAGAAGGCCTTCGGGTTGTAAAGTACTTTCAGCGAGGA GGAAGGTGTTGTGGTTAATAACCGCAGCAATTGACGTTACTCGCAGAAGAAGCACCGGCTAACTCCGTGCCAGCAGCCGC GGTAATACGGAGGGTGCAAGCGTTAATCGGAATTACTGGGCGTAAAGCGCACGCAGGCGGTCTGTCAAGTCGGATGTGAA ATCCCCGGGCTCAACCTGGGAACTGCATCCGAAACTGGCAGGCTAGAGTCTTGTAGAGGGGGGTAGAATTCCAGGTGTAG CGGTGAAATGCGTAGAGATCTGGAGGAATACCGGTGGCGAAGGCGGCCCCCTGGA…
RPE14B-5-3	RAPID'E.coli 2	3	May 2023	Plant B	Packing hall belt 2	Before	Clean	FCS	Aeromonas veronii	gyrB	>HYK780_53667800_C11 GGTACGCCTCTCTGACAAGCTGTTGCTGACCATTCGTCGTAACGGCCACGTCTACGAGCAGACCTATCATCTGGGTGAGC CGCAGGCGCCGCTCAAGCAGATTGGCGACAGCACTGGCACCGGTACCGAAGTTCGCTTCTGGCCGAGCCCGACCATTTTT ACCGATACCCTGTATCACTACGAGATCCTGGCCAAGCGCCTGCGCGAGCTCTCCTTCCTCAACTCCGGTGTCTCCATCCG TCTGCAAGACGAGCGTGATGGCCGCGAGGCGCATTTCTGCTACGAGGGTGGCATCAAGGCGTTTGTTGAATACCTGAACC AGAACAAGACCCCGATCCACCCGAAGGTGTTCCATTTCACCACCGAACAGGATG…
RPE9B-1-3	RAPID'E.coli 2	3	May 2023	Plant B	Breast with bone machine	Before	Clean	FCS	Citrobacter freundii	16S rRNA	>HYK780_53667800_G1 TAGCAGGGGCGCAGCCTGATGCAGCCATGCCGCGTGTATGAAGAAGGCCTTCGGGTTGTAAAGTACTTTCAGCGAGGAGG AAGGGGATGTGGTTAATAACCGCATTCATTGACGTTACTCGCAGAAGAAGCACCGGCTAACTCCGTGCCAGCAGCCGCGG TAATACGGAGGGTGCAAGCGTTAATCGGAATTACTGGGCGTAAAGCGCACGCAGGCGGTCTGTCAAGTCGGATGTGAAAT CCCCGGGCTCAACCTGGGAACTGCATCCGAAACTGGCAGGCTAGAGTCTTGTAGAGGGGGGTAGAATTCCAGGTGTAGCG GTGAAATGCGTAGAGATCTGGAGGAATACCGGTGGCGAAGGCGGCCCCCTGGACA…
RPE9B-2-3	RAPID'E.coli 2	3	May 2023	Plant B	Breast with bone machine	Before	Clean	FCS	Aeromonas media	gyrB	>HYK780_53667800_D11 TGGGACGCCTCTCTGACAAGCTGCTGCTGACCCATACGTCGCAACGGCCACGTCTACGAGCAGACCTATCACCTGGGTGA GCCGCAGGCGCCGCTCAAGCAGATTGGCGACAGCACGGGCACAGGTACCGAAGTGCGCTTCTGGCCGAGCCCGACCATCT TTACCGATACCCTGTATCACTACGAGATCCTGGCCAAGCGTCTACGTGAGCTCTCTTTCCTGAACTCCGGTGTCTCCATC CGCCTGATGGACGAGCGGGATGGCCGCGAGGCTCACTTCTGCTACGAGGGCGGCATCAAGGCCTTCGTCGAATACCTGAA CCAGAACAAGACCCCGATCCATCCCAAGGTGTTTCACTTCACCACAGAGCAGGA…
RPE9B-3-3	RAPID'E.coli 2	3	May 2023	Plant B	Breast with bone machine	Before	Clean	FCS	Citrobacter freundii	16S rRNA	>HYK780_53667800_H1 GAGCAGGGGCGCAAGCCTGATGCAGCCATGCCGCGTGTATGAAGAAGGCCTTCGGGTTGTAAAGTACTTTCAGCGAGGAG GAAGGGGATGTGGTTAATAACCGCATTCATTGACGTTACTCGCAGAAGAAGCACCGGCTAACTCCGTGCCAGCAGCCGCG GTAATACGGAGGGTGCAAGCGTTAATCGGAATTACTGGGCGTAAAGCGCACGCAGGCGGTCTGTCAAGTCGGATGTGAAA TCCCCGGGCTCAACCTGGGAACTGCATCCGAAACTGGCAGGCTAGAGTCTTGTAGAGGGGGGTAGAATTCCAGGTGTAGC GGTGAAATGCGTAGAGATCTGGAGGAATACCGGTGGCGAAGGCGGCCCCCTGGAC…
RPE9B-4-3	RAPID'E.coli 2	3	May 2023	Plant B	Breast with bone machine	Before	Clean	FCS	Buttiauxella agrestis	16S rRNA	>HYK780_53667800_A2 GCAGGGGCGCAGCCTGATGCAGCCCATGCCGCGTGTATGAAGAAGGCCTTCGGGTTGTAAAGTACTTTCAGCGAGGAGGA AGGCATTGTGGTTAATAACCGCAGTGATTGACGTTACTCGCAGAAGAAGCACCGGCTAACTCCGTGCCAGCAGCCGCGGT AATACGGAGGGTGCAAGCGTTAATCGGAATTACTGGGCGTAAAGCGCACGCAGGCGGTCTGTCAAGTCGGATGTGAAATC CCCGGGCTCAACCTGGGAACTGCATTCGAAACTGGCAGGCTAGAGTCTTGTAGAGGGGGGTAGAATTCCAGGTGTAGCGG TGAAATGCGTAGAGATCTGGAGGAATACCGGTGGCGAAGGCGGCCCCCTGGACAA…
RPE2B-1-3	RAPID'E.coli 2	3	May 2023	Plant B	Floors in defeathering area	Before	Dirty	NFCS	Klebsiella oxytoca	16S rRNA	>HYK780_53667800_B2 AGCAGGGGCGCAAGCCTGATGCAGCCATGCCGCGTGTATGAAGAAGGCCTTCGGGTTGTAAAGTACTTTCAGCGGGGAGG AAGGGAGTGAGGTTAATAACCTCATTCATTGACGTTACCCGCAGAAGAAGCACCGGCTAACTCCGTGCCAGCAGCCGCGG TAATACGGAGGGTGCAAGCGTTAATCGGAATTACTGGGCGTAAAGCGCACGCAGGCGGTCTGTCAAGTCGGATGTGAAAT CCCCGGGCTCAACCTGGGAACTGCATTCGAAACTGGCAGGCTGGAGTCTTGTAGAGGGGGGTAGAATTCCAGGTGTAGCG GTGAAATGCGTAGAGATCTGGAGGAATACCGGTGGCGAAGGCGGCCCCCTGGACA…
RPE2B-2-3	RAPID'E.coli 2	3	May 2023	Plant B	Floors in defeathering area	Before	Dirty	NFCS	Aeromonas veronii	gyrB	>HYK780_53667800_E11 ATTACGCCTCTCTGACAAGCTGTTGCTGACTATTCGTCGTAACGGCCACGTCTACGAGCAGACCTATCATCTGGGTGAGC CGCAAGCGCCGCTCAAGCAGATTGGCGACAGCACCGGTACCGGGACCGAAGTTCGCTTCTGGCCGAGCCCTGCCATTTTC AGCGATACCCTGTTCCACTACGAGATCCTGGCCAAGCGCCTGCGCGAGCTCTCCTTCCTCAACTCCGGTGTCTCCATCCG TCTGCAAGACGAGCGTGATGGCCGCGAGGCGCATTTCTGCTACGAGGGTGGCATCAAGGCATTCGTTGAGTACCTGAACC AGAACAAGACCCCGATCCACCCGAAGGTGTTCCATTTCACCACCGAGCAGGATG…
RPE2B-3-3	RAPID'E.coli 2	3	May 2023	Plant B	Floors in defeathering area	Before	Dirty	NFCS	Aeromonas veronii	gyrB	>HYK780_53667800_F11 TGGTACGCCTCTCTGACAAGCTGTTGCTGACTATTCGTCGTAACGGCCACGTCTACGAGCAGACCTATCATCTGGGTGAG CCACAGGCGCCGCTCAAGCAGATTGGCGACAGCACCGGCACCGGTACCGAAGTTCGCTTCTGGCCGAGCCCTGCCATTTT CAGCGATACCCTGTTCCACTACGAGATCCTGGCCAAGCGCCTGCGCGAGCTCTCCTTCCTCAACTCCGGTGTCTCCATCC GTCTGCAAGACGAGCGTGATGGCCGCGAGGCGCATTTCTGCTACGAGGGTGGCATCAAGGCGTTCGTTGAATACCTGAAC CAGAACAAGACCCCGATCCACCCGAAGGTGTTCCATTTCACCACCGAGCAGGAT…
RPE2B-4-3	RAPID'E.coli 2	3	May 2023	Plant B	Floors in defeathering area	Before	Dirty	NFCS	Aeromonas veronii	gyrB	>HYK780_53667800_G11 CCGTAGCCTCTCTGACAGCTGTTGCTGACCATTCGTCGTAACGGCCACGTCTACGAGCAGACCTATCATCTGGGTGAGCC GCAAGCGCCGCTCAAGCAGATTGGCGACAGCACCGGCACCGGTACTGAAGTTCGCTTCTGGCCGAGCCCGACCATCTTCA GCGACACCCTGTTCCACTACGAGATTCTGGCCAAGCGCCTGCGCGAGCTCTCCTTCCTCAACTCCGGTGTTTCCATCCGT CTGATGGATGAGCGTGACGGCCGTGAGGCGCATTTCTGCTACGAAGGTGGCATCAAGGCGTTCGTTGAATACCTGAACCA GAACAAGACCCCGATCCACCCGAAGGTGTTCCATTTCACCACCGAGCAGGATGG…
RPE2B-5-3	RAPID'E.coli 2	3	May 2023	Plant B	Floors in defeathering area	Before	Dirty	NFCS	Aeromonas hydrophila	gyrB	>HYK780_53667800_H11 CGGAACGCCTCTCTGACAGCTGCTGCTGACCATCCGTCGCAACGGCCATGTCTACGAGCAGACCTATCACCTGGGTGAGC CGCAGGCACCGCTCAAGCAGATTGGCGACAGCACCGGCACCGGGACCGAAGTTCGCTTCTGGCCGAGCCCGACCATCTTC AGCGATACTCTGTTCCACTACGAGATCCTGGCCAAGCGCCTGCGCGAGCTCTCCTTCCTCAACTCCGGCGTCTCCATCCG CCTGCTGGATGAGCGTGACGGCCGCGAGGCGCACTTCTGCTACGAAGGCGGCATCAAGGCGTTCGTCGAATACCTGAACC AGAACAAAACCCCGATCCACCCGAAAGTGTTCCACTTCACCACCGAGCAGGACG…
RPE10A-1-3	RAPID'E.coli 2	3	May 2023	Plant B	Floors in cutting area	After	Clean	NFCS	Aeromonas media	gyrB	>HYK780_53667800_A12 GCTATACGCCTCTCTGACAGCTGCTGCTGACCATACGTCGCAACGGCCACGTCTACGAGCAGACCTATCACCTGGGTGAG CCGCAGGCGCCGCTCAAGCAGATTGGCGACAGCACGGGCACAGGTACCGAAGTGCGCTTCTGGCCGAGCCCGACCATCTT TACCGATACCCTGTATCACTACGAGATCCTGGCCAAGCGTCTGCGTGAGCTCTCTTTCCTGAACTCCGGTGTTTCCATCC GTCTGCTGGACGAGCGGGATGGCCGCGAGGCTCACTTCTGCTACGAGGGTGGCATCAAGGCCTTCGTCGAATACCTGAAC CAGAACAAGACCCCGATCCATCCCAAGGTGTTCCACTTCACCACAGAGCAGGAT…
RPE10A-2-3	RAPID'E.coli 2	3	May 2023	Plant B	Floors in cutting area	After	Clean	NFCS	Aeromonas media	gyrB	>HYK780_53667800_B12 AGTACGCCTCTCTGACAAGCTGCTGCTGACCCATACGTCGCAACGGCCACGTCTACGAGCAGACCTATCACCTGGGTGAG CCGCAGGCGCCGCTCAAGCAGATTGGCGACAGCACGGGCACAGGTACCGAAGTGCGCTTCTGGCCGAGCCCGACCATCTT TACCGATACCCTGTATCACTACGAGATCCTGGCCAAGCGTCTGCGTGAGCTCTCTTTCCTGAACTCCGGTGTTTCCATCC GTCTGCTGGACGAGCGGGATGGCCGCGAGGCTCACTTCTGCTACGAGGGTGGCATCAAGGCCTTCGTCGAATACCTGAAC CAGAACAAGACCCCGATCCATCCCAAGGTGTTCCACTTCACCACAGAGCAGGAT…
RPE10A-3-3	RAPID'E.coli 2	3	May 2023	Plant B	Floors in cutting area	After	Clean	NFCS	Raoultella terrigena	16S rRNA	>HYK780_53667800_H2 TGAAGGGGCGCAAGCCTGATGCAGCCATGCCGCGTGTATGAAGAAGGCCTTCGGGTTGTAAAGTACTTTCAGCGAGGAGG AAGGCATTAAGGTTAATAACCTTGGTGATTGACGTTACTCGCAGAAGAAGCACCGGCTAACTCCGTGCCAGCAGCCGCGG TAATACGGAGGGTGCAAGCGTTAATCGGAATTACTGGGCGTAAAGCGCACGCAGGCGGTCTGTCAAGTCGGATGTGAAAT CCCCGGGCTCAACCTGGGAACTGCATCCGAAACTGGCAGGCTAGAGTCTTGTAGAGGGGGGTAGAATTCCAGGTGTAGCG GTGAAATGCGTAGAGATCTGGAGGAATACCGGTGGCGAAGGCGGCCCCCTGGACA…
RPE10A-4-3	RAPID'E.coli 2	3	May 2023	Plant B	Floors in cutting area	After	Clean	NFCS	Klebsiella aerogenes	16S rRNA	>HYK780_53667800_A3 TAAAAGGGGCGCAGCCTGATGCAGCCCATGCCGCGTGTATGAAGAAGGCCTTCGGGTTGTAAAGTACTTTCAGCGAGGAG GAAGGCATTGTGGTTAATAACCACAGTGATTGACGTTACTCGCAGAAGAAGCACCGGCTAACTCCGTGCCAGCAGCCGCG GTAATACGGAGGGTGCAAGCGTTAATCGGAATTACTGGGCGTAAAGCGCACGCAGGCGGTCTGTCAAGTCGGATGTGAAA TCCCCGGGCTCAACCTGGGAACTGCATTCGAAACTGGCAGGCTAGAGTCTTGTAGAGGGGGGTAGAATTCCAGGTGTAGC GGTGAAATGCGTAGAGATCTGGAGGAATACCGGTGGCGAAGGCGGCCCCCTGGAC…
RPE13B-1-3	RAPID'E.coli 2	3	May 2023	Plant B	Packing hall belt	Before	Clean	FCS	Serratia liquefaciens	16S rRNA	>HYK780_53667800_B3 AGCAGGGGCGCAGCCTGATGCAGCCCATGCCGCGTGTGTGAAGAAGGCCTTCGGGTTGTAAAGCACTTTCAGCGAGGAGG AAGGGTAGTGTGTTAATAGCACATTGCATTGACGTTACTCGCAGAAGAAGCACCGGCTAACTCCGTGCCAGCAGCCGCGG TAATACGGAGGGTGCAAGCGTTAATCGGAATTACTGGGCGTAAAGCGCACGCAGGCGGTTTGTTAAGTCAGATGTGAAAT CCCCGCGCTTAACGTGGGAACTGCATTTGAAACTGGCAAGCTAGAGTCTTGTAGAGGGGGGTAGAATTCCAGGTGTAGCG GTGAAATGCGTAGAGATCTGGAGGAATACCGGTGGCGAAGGCGGCCCCCTGGACA…
RPE13B-2-3	RAPID'E.coli 2	3	May 2023	Plant B	Packing hall belt	Before	Clean	FCS	Serratia liquefaciens	16S rRNA	>HYK780_53667800_C3 CAGGGCGCAGCCTGATGCAGCCCATGCCGCGTGTGTGAAGAAGGCCTTCGGGTTGTAAAGCACTTTCAGCGAGGAGGAAG GGTAGTGTGTTAATAGCACATTGCATTGACGTTACTCGCAGAAGAAGCACCGGCTAACTCCGTGCCAGCAGCCGCGGTAA TACGGAGGGTGCAAGCGTTAATCGGAATTACTGGGCGTAAAGCGCACGCAGGCGGTTTGTTAAGTCAGATGTGAAATCCC CGCGCTTAACGTGGGAACTGCATTTGAAACTGGCAAGCTAGAGTCTTGTAGAGGGGGGTAGAATTCCAGGTGTAGCGGTG AAATGCGTAGAGATCTGGAGGAATACCGGTGGCGAAGGCGGCCCCCTGGACAAAG…
RPE13B-3-3	RAPID'E.coli 2	3	May 2023	Plant B	Packing hall belt	Before	Clean	FCS	Raoultella terrigena	16S rRNA	>HYK780_53667800_D3 AGAAGGGGCGCAAGCCTGATGCAGCCATGCCGCGTGTATGAAGAAGGCCTTCGGGTTGTAAAGTACTTTCAGCGAGGAGG AAGGCGTTAAGGTTAATAACCTTGGCGATTGACGTTACTCGCAGAAGAAGCACCGGCTAACTCCGTGCCAGCAGCCGCGG TAATACGGAGGGTGCAAGCGTTAATCGGAATTACTGGGCGTAAAGCGCACGCAGGCGGTCTGTCAAGTCGGATGTGAAAT CCCCGGGCTCAACCTGGGAACTGCATCCGAAACTGGCAGGCTAGAGTCTTGTAGAGGGGGGTAGAATTCCAGGTGTAGCG GTGAAATGCGTAGAGATCTGGAGGAATACCGGTGGCGAAGGCGGCCCCCTGGACA…
RPE13B-4-3	RAPID'E.coli 2	3	May 2023	Plant B	Packing hall belt	Before	Clean	FCS	Buttiauxella agrestis	16S rRNA	>HYK780_53667800_E3 AGAAGGGGCGCAAGCCTGATGCAGCCATGCCGCGTGTATGAAGAAGGCCTTCGGGTTGTAAAGTACTTTCAGCGAGGAGG AAGGCATTGTGGTTAATAACCGCAGTGATTGACGTTACTCGCAGAAGAAGCACCGGCTAACTCCGTGCCAGCAGCCGCGG TAATACGGAGGGTGCAAGCGTTAATCGGAATTACTGGGCGTAAAGCGCACGCAGGCGGTCTGTCAAGTCGGATGTGAAAT CCCCGGGCTCAACCTGGGAACTGCATTCGAAACTGGCAGGCTAGAGTCTTGTAGAGGGGGGTAGAATTCCAGGTGTAGCG GTGAAATGCGTAGAGATCTGGAGGAATACCGGTGGCGAAGGCGGCCCCCTGGACA…
RPE11B-1-3	RAPID'E.coli 2	3	May 2023	Plant B	Breast slide machine	Before	Clean	FCS	Escherichia coli	16S rRNA	>HYK780_53667800_F3 AGAAGGGGCGCAAGCCTGATGCAGCCATGCCGCGTGTATGAAGAAGGCCTTCGGGTTGTAAAGTACTTTCAGCGGGGAGG AAGGGAGTAAAGTTAATACCTTTGCTCATTGACGTTACCCGCAGAAGAAGCACCGGCTAACTCCGTGCCAGCAGCCGCGG TAATACGGAGGGTGCAAGCGTTAATCGGAATTACTGGGCGTAAAGCGCACGCAGGCGGTTTGTTAAGTCAGATGTGAAAT CCCCGGGCTCAACCTGGGAACTGCATCTGATACTGGCAAGCTTGAGTCTCGTAGAGGGGGGTAGAATTCCAGGTGTAGCG GTGAAATGCGTAGAGATCTGGAGGAATACCGGTGGCGAAGGCGGCCCCCTGGACG…
RPE11B-2-3	RAPID'E.coli 2	3	May 2023	Plant B	Breast slide machine	Before	Clean	FCS	Escherichia coli	16S rRNA	>HYK780_53667800_G3 AGCAGGGGCGCAAGCCTGATGCAGCCATGCCGCGTGTATGAAGAAGGCCTTCGGGTTGTAAAGTACTTTCAGCGGGGAGG AAGGGAGTAAAGTTAATACCTTTGCTCATTGACGTTACCCGCAGAAGAAGCACCGGCTAACTCCGTGCCAGCAGCCGCGG TAATACGGAGGGTGCAAGCGTTAATCGGAATTACTGGGCGTAAAGCGCACGCAGGCGGTTTGTTAAGTCAGATGTGAAAT CCCCGGGCTCAACCTGGGAACTGCATCTGATACTGGCAAGCTTGAGTCTCGTAGAGGGGGGTAGAATTCCAGGTGTAGCG GTGAAATGCGTAGAGATCTGGAGGAATACCGGTGGCGAAGGCGGCCCCCTGGACG…
RPE11B-3-3	RAPID'E.coli 2	3	May 2023	Plant B	Breast slide machine	Before	Clean	FCS	Enterobacter kobei	16S rRNA	>HYK780_53667800_H3 GAGCAGGGGCGCAGCCTGATGCAGCCATGCCGCGTGTATGAAGAAGGCCTTCGGGTTGTAAAGTACTTTCAGCGGGGAGG AAGGTGTTGTGGTTAATAACCACAGCAATTGACGTTACCCGCAGAAGAAGCACCGGCTAACTCCGTGCCAGCAGCCGCGG TAATACGGAGGGTGCAAGCGTTAATCGGAATTACTGGGCGTAAAGCGCACGCAGGCGGTCTGTCAAGTCGGATGTGAAAT CCCCGGGCTCAACCTGGGAACTGCATTCGAAACTGGCAGGCTAGAGTCTTGTAGAGGGGGGTAGAATTCCAGGTGTAGCG GTGAAATGCGTAGAGATCTGGAGGAATACCGGTGGCGAAGGCGGCCCCCTGGACA…
RPE11B-4-3	RAPID'E.coli 2	3	May 2023	Plant B	Breast slide machine	Before	Clean	FCS	Raoultella terrigena	16S rRNA	>HYK780_53667800_A4 GGAGCATGGGCGCAGCCTGATGCAGCCCATGCCGCGTGTATGAAGAAGGCCTTCGGGTTGTAAAGTACTTTCAGCGAGGA GGAAGGCATTAAGGTTAATAACCTTGTTGATTGACGTTACTCGCAGAAGAAGCACCGGCTAACTCCGTGCCAGCAGCCGC GGTAATACGGAGGGTGCAAGCGTTAATCGGAATTACTGGGCGTAAAGCGCACGCAGGCGGTCTGTCAAGTCGGATGTGAA ATCCCCGGGCTCAACCTGGGAACTGCATCCGAAACTGGCAGGCTAGAGTCTTGTAGAGGGGGGTAGAATTCCAGGTGTAG CGGTGAAATGCGTAGAGATCTGGAGGAATACCGGTGGCGAAGGCGGCCCCCTGGA…
RPE11B-5-3	RAPID'E.coli 2	3	May 2023	Plant B	Breast slide machine	Before	Clean	FCS	Citrobacter braakii	16S rRNA	>HYK780_53667800_B4 TGCAGGGGCGCAGCCTGATGCAGCCCATGCCGCGTGTATGAAGAAGGCCTTCGGGTTGTAAAGTACTTTCAGCGAGGAGG AAGGTGTTGTGGTTAATAACCGCAGCAATTGACGTTACTCGCAGAAGAAGCACCGGCTAACTCCGTGCCAGCAGCCGCGG TAATACGGAGGGTGCAAGCGTTAATCGGAATTACTGGGCGTAAAGCGCACGCAGGCGGTCTGTCAAGTCGGATGTGAAAT CCCCGGGCTCAACCTGGGAACTGCATCCGAAACTGGCAGGCTAGAGTCTTGTAGAGGGGGGTAGAATTCCAGGTGTAGCG GTGAAATGCGTAGAGATCTGGAGGAATACCGGTGGCGAAGGCGGCCCCCTGGACA…
RPE11B-6-3	RAPID'E.coli 2	3	May 2023	Plant B	Breast slide machine	Before	Clean	FCS	Escherichia coli	16S rRNA	>HYK780_53667800_C4 CATGGGGCGCAAGCCTGATGCAGCCATGCCGCGTGTATGAAGAAGGCCTTCGGGTTGTAAAGTACTTTCAGCGGGGAGGA AGGGAGTAAAGTTAATACCTTTGCTCATTGACGTTACCCGCAGAAGAAGCACCGGCTAACTCCGTGCCAGCAGCCGCGGT AATACGGAGGGTGCAAGCGTTAATCGGAATTACTGGGCGTAAAGCGCACGCAGGCGGTTTGTTAAGTCAGATGTGAAATC CCCGGGCTCAACCTGGGAACTGCATCTGATACTGGCAAGCTTGAGTCTCGTAGAGGGGGGTAGAATTCCAGGTGTAGCGG TGAAATGCGTAGAGATCTGGAGGAATACCGGTGGCGAAGGCGGCCCCCTGGACGA…
RPE5B-1-3	RAPID'E.coli 2	3	May 2023	Plant B	Chilling transfer belt 2	Before	Clean	FCS	Citrobacter freundii	16S rRNA	>HYK780_53667800_D4 AGCAGGGGCGCAGCCTGATGCAGCCATGCCGCGTGTATGAAGAAGGCCTTCGGGTTGTAAAGTACTTTCAGCGAGGAGGA AGGCGTTGTGGTTAATAACCGCAGCGATTGACGTTACTCGCAGAAGAAGCACCGGCTAACTCCGTGCCAGCAGCCGCGGT AATACGGAGGGTGCAAGCGTTAATCGGAATTACTGGGCGTAAAGCGCACGCAGGCGGTCTGTCAAGTCGGATGTGAAATC CCCGGGCTCAACCTGGGAACTGCATCCGAAACTGGCAGGCTAGAGTCTTGTAGAGGGGGGTAGAATTCCAGGTGTAGCGG TGAAATGCGTAGAGATCTGGAGGAATACCGGTGGCGAAGGCGGCCCCCTGGACAA…
RPE5B-2-3	RAPID'E.coli 2	3	May 2023	Plant B	Chilling transfer belt 2	Before	Clean	FCS	Aeromonas allosaccharophila	gyrB	>HYK780_53667800_C12 GGGGTGGTACGCCTCTCTGACAGCTGTTGCTGACCATTCGTCGTAACGGCCACGTCTACGAGCAGACCTATCATCTGGGT GAGCCGCAGGCGCCGCTCAAGCAGATTGGCGACAGCACTGGCACCGGTACCGAAGTTCGCTTCTGGCCGAGCCCGACCAT CTTTACCGATACCCTGTATCACTACGAGATCCTGGCCAAGCGCCTGCGTGAGCTCTCCTTCCTCAACTCCGGTGTTTCCA TTCGTCTGCTGGACGAGCGTGATGGCCGCGAGGCGCATTTCTGCTATGAGGGTGGTATCAAGGCGTTCGTTGAATACCTG AACCAGAACAAAACCCCGATCCACCCGAAGGTGTTCCATTTCACTACCGAGCAG…
RPE5B-3-3	RAPID'E.coli 2	3	May 2023	Plant B	Chilling transfer belt 2	Before	Clean	FCS	Citrobacter freundii	16S rRNA	>HYK780_53667800_F4 AGCAGGGGCGCAGCCTGATGCAGCCATGCCGCGTGTATGAAGAAGGCCTTCGGGTTGTAAAGTACTTTCAGCGAGGAGGA AGGTGTTGTGGTTAATAACCGCAGCAATTGACGTTACTCGCAGAAGAAGCACCGGCTAACTCCGTGCCAGCAGCCGCGGT AATACGGAGGGTGCAAGCGTTAATCGGAATTACTGGGCGTAAAGCGCACGCAGGCGGTCTGTCAAGTCGGATGTGAAATC CCCGGGCTCAACCTGGGAACTGCATCCGAAACTGGCAGGCTAGAGTCTTGTAGAGGGGGGTAGAATTCCAGGTGTAGCGG TGAAATGCGTAGAGATCTGGAGGAATACCGGTGGCGAAGGCGGCCCCCTGGACAA…
RPE1A-1-3	RAPID'E.coli 2	3	May 2023	Plant B	Defeathering area	After	Dirty	NFCS	Aeromonas veronii	gyrB	>HYK780_53667800_D12 CTGTAGCCTCTCTGAACAGCTGTTGCTGACCATTCGTCGTAACGGCCACGTCTACGAACAGACCTATCATCTGGGTGAGC CGCAAGCGCCGCTCAAGCAGATTGGCGATAGCACCGGCACCGGTACTGAAGTTCGCTTCTGGCCGAGCCCGACCATCTTC AGCGATACCCTGTTCCACTACGAGATCCTGGCCAAGCGCCTGCGCGAGCTCTCCTTCCTCAACTCCGGTGTTTCCATCCG TCTGATGGATGAGCGTGACGGCCGTGAGGCGCATTTCTGCTACGAAGGTGGCATCAAGGCGTTCGTTGAATACCTGAACC AGAACAAGACCCCGATCCACCCGAAGGTGTTCCATTTCACCACCGAGCAGGATG…
RPE7A-1-3	RAPID'E.coli 2	3	May 2023	Plant B	Thigh deboning area	After	Clean	FCS	Citrobacter freundii	16S rRNA	>HYK780_53667800_G4 AGAAGGGGCGCAAGCCTGATGCAGCCATGCCGCGTGTATGAAGAAGGCCTTCGGGTTGTAAAGTACTTTCAGCGAGGAGG AAGGGGATGTGGTTAATAACCGCATTCATTGACGTTACTCGCAGAAGAAGCACCGGCTAACTCCGTGCCAGCAGCCGCGG TAATACGGAGGGTGCAAGCGTTAATCGGAATTACTGGGCGTAAAGCGCACGCAGGCGGTCTGTCAAGTCGGATGTGAAAT CCCCGGGCTCAACCTGGGAACTGCATCCGAAACTGGCAGGCTAGAGTCTTGTAGAGGGGGGTAGAATTCCAGGTGTAGCG GTGAAATGCGTAGAGATCTGGAGGAATACCGGTGGCGAAGGCGGCCCCCTGGACA…
RPE7A-2-3	RAPID'E.coli 2	3	May 2023	Plant B	Thigh deboning area	After	Clean	FCS	Citrobacter freundii	16S rRNA	>HYK780_53667800_H4 TAGAAGGGGCGCAAGCCTGATGCAGCCATGCCGCGTGTATGAAGAAGGCCTTCGGGTTGTAAAGTACTTTCAGCGAGGAG GAAGGGGATGTGGTTAATAACCGCATTCATTGACGTTACTCGCAGAAGAAGCACCGGCTAACTCCGTGCCAGCAGCCGCG GTAATACGGAGGGTGCAAGCGTTAATCGGAATTACTGGGCGTAAAGCGCACGCAGGCGGTCTGTCAAGTCGGATGTGAAA TCCCCGGGCTCAACCTGGGAACTGCATCCGAAACTGGCAGGCTAGAGTCTTGTAGAGGGGGGTAGAATTCCAGGTGTAGC GGTGAAATGCGTAGAGATCTGGAGGAATACCGGTGGCGAAGGCGGCCCCCTGGAC…
RPE7A-3-3	RAPID'E.coli 2	3	May 2023	Plant B	Thigh deboning area	After	Clean	FCS	Enterobacter kobei	16S rRNA	>HYK780_53667800_A5 AGAAGGGGCGCAAGCCTGATGCAGCCATGCCGCGTGTATGAAGAAGGCCTTCGGGTTGTAAAGTACTTTCAGCGGGGAGG AAGGTGTTGTGGTTAATAACCGCAGCAATTGACGTTACCCGCAGAAGAAGCACCGGCTAACTCCGTGCCAGCAGCCGCGG TAATACGGAGGGTGCAAGCGTTAATCGGAATTACTGGGCGTAAAGCGCACGCAGGCGGTCTGTCAAGTCGGATGTGAAAT CCCCGGGCTCAACCTGGGAACTGCATTCGAAACTGGCAGGCTAGAGTCTTGTAGAGGGGGGTAGAATTCCAGGTGTAGCG GTGAAATGCGTAGAGATCTGGAGGAATACCGGTGGCGAAGGCGGCCCCCTGGACA…
RPE7A-4-3	RAPID'E.coli 2	3	May 2023	Plant B	Thigh deboning area	After	Clean	FCS	Citrobacter freundii	16S rRNA	>HYK780_53667800_B5 TGCAGGGGCGCAGCCTGATGCAGCCATGCCGCGTGTATGAAGAAGGCCTTCGGGTTGTAAAGTACTTTCAGCGAGGAGGA AGGGGATGTGGTTAATAACCGCATTCATTGACGTTACTCGCAGAAGAAGCACCGGCTAACTCCGTGCCAGCAGCCGCGGT AATACGGAGGGTGCAAGCGTTAATCGGAATTACTGGGCGTAAAGCGCACGCAGGCGGTCTGTCAAGTCGGATGTGAAATC CCCGGGCTCAACCTGGGAACTGCATCCGAAACTGGCAGGCTAGAGTCTTGTAGAGGGGGGTAGAATTCCAGGTGTAGCGG TGAAATGCGTAGAGATCTGGAGGAATACCGGTGGCGAAGGCGGCCCCCTGGACAA…
RPE8A-1-3	RAPID'E.coli 2	3	May 2023	Plant B	Breast calibration belt	After	Clean	FCS	Aeromonas veronii	gyrB	>HYK780_53667800_E12 TGGTAGCCTCTCTGACAAGCTGTTGCTGACCATTCGTCGTAACGGCCACGTCTACGAGCAGACCTATCATCTGGGTGAGC CGCAGGCGCCGCTCAAGCAGATTGGCGACAGCACCGGCACCGGTACCGAGGTTCGCTTCTGGCCGAGCCCGACCATCTTT ACCGATACCCTGTATCACTACGAGATCCTGGCCAAGCGCCTGCGTGAGCTCTCCTTCCTCAACTCCGGTGTTTCCATTCG TCTGCTGGACGAGCGTGATGGCCGCGAGGCGCATTTCTGCTATGAGGGTGGTATCAAGGCGTTCGTTGAATACCTGAACC AGAACAAAACCCCGATCCACCCGAAGGTGTTCCATTTCACCACCGAGCAGGATG…
RPE8A-2-3	RAPID'E.coli 2	3	May 2023	Plant B	Breast calibration belt	After	Clean	FCS	Buttiauxella chrysanthemi	16S rRNA	>HYK780_53667800_C5 CAGGGGCGCAAGCCTGATGCAGCCATGCCGCGTGTATGAAGAAGGCCTTCGGGTTGTAAAGTACTTTCAGCGAGGAGGAA GGCATTGTGGCTAATAACCACAGTGATTGACGTTACTCGCAGAAGAAGCACCGGCTAACTCCGTGCCAGCAGCCGCGGTA ATACGGAGGGTGCAAGCGTTAATCGGAATTACTGGGCGTAAAGCGCACGCAGGCGGTTTGTTAAGTCAGATGTGAAATCC CCGGGCTCAACCTGGGAACTGCATTTGAAACTGGCAAGCTTGAGTCTTGTAGAGGGGGGTAGAATTCCAGGTGTAGCGGT GAAATGCGTAGAGATCTGGAGGAATACCGGTGGCGAAGGCGGCCCCCTGGACAAA…
RPE8A-3-3	RAPID'E.coli 2	3	May 2023	Plant B	Breast calibration belt	After	Clean	FCS	Raoultella terrigena	16S rRNA	>HYK780_53667800_D5 GAAGCAGGGGCGCAGCCTGATGCAGCCATGCCGCGTGTATGAAGAAGGCCTTCGGGTTGTAAAGTACTTTCAGCGAGGAG GAAGGCGTTAAGGTTAATAACCTTGTCGATTGACGTTACTCGCAGAAGAAGCACCGGCTAACTCCGTGCCAGCAGCCGCG GTAATACGGAGGGTGCAAGCGTTAATCGGAATTACTGGGCGTAAAGCGCACGCAGGCGGTCTGTCAAGTCGGATGTGAAA TCCCCGGGCTCAACCTGGGAACTGCATCCGAAACTGGCAGGCTAGAGTCTTGTAGAGGGGGGTAGAATTCCAGGTGTAGC GGTGAAATGCGTAGAGATCTGGAGGAATACCGGTGGCGAAGGCGGCCCCCTGGAC…
RPE8A-4-3	RAPID'E.coli 2	3	May 2023	Plant B	Breast calibration belt	After	Clean	FCS	Aeromonas salmonicida	gyrB	>HYK780_53667800_F12 CTTGACGCCTTTCTGACAGCTGTTGCTGACCATTCGTCGCAACGGCCATGTCTATGAGCAGACCTATCACCTGGGTGAGC CTGTGGCGCCGCTCAAGCAGATTGGCGACAGCAGCAGCGGCACGGGTACCGAAGTGCGCTTCTGGCCGAGCCCGACCATC TTTACCGATACCCTGTATCACTACGAGATCCTGGCCAAGCGTCTGCGCGAGCTCTCCTTCCTCAACTCCGGTGTCTCCAT CCGTCTGCAAGATGAGCGTGATGGCCGCGAGGTGCATTTCTGTTATGAGGGCGGTATCAAGGCGTTCGTTGAATACCTGA ACCAGAACAAGACCCCGATCCATCCCAAGGTGTTCCACTTCTCCACAGAGCAGG…
RPE2A-1-3	RAPID'E.coli 2	3	May 2023	Plant B	Floors in defeathering area	After	Dirty	NFCS	Aeromonas veronii	gyrB	>HYK780_53667800_G12 TACGCCTCTCTGACAAGCTGCTGCTGACCATTTCGTCGTAACGGCCACGTCTACGAGCAGACTTATCATCTGGGTGAGCC GCAAGCGCCGCTCAAGCAGATTGGCGACAGCACCGGCACCGGTACCGAAGTTCGCTTCTGGCCGAGCCCTGCCATTTTCA GCGATACCCTGTTCCACTACGAGATCCTGGCCAAGCGCCTGCGCGAGCTCTCCTTCCTCAACTCCGGTGTCTCCATCCGT CTGCAAGACGAGCGTGATGGCCGCGAGGCGCATTTCTGCTACGAGGGTGGCATCAAGGCGTTTGTTGAATACCTGAACCA GAACAAGACCCCGATCCACCCGAAGGTGTTCCATTTCACTACCGAGCAGGATGG…
RPE2A-2-3	RAPID'E.coli 2	3	May 2023	Plant B	Floors in defeathering area	After	Dirty	NFCS	Aeromonas veronii	gyrB	>HYK780_53667800_H12 GGTACGCCTCTCTGAACAAGCTGCTGCTGACCATTCGTCGTAACGGCCACGTCTACGAGCAGACTTATCATCTGGGTGAG CCGCAAGCGCCGCTCAAGCAGATTGGCGACAGCACCGGCACCGGTACCGAAGTTCGCTTCTGGCCGAGCCCTGCCATTTT CAGCGATACCCTGTTCCACTACGAGATCCTGGCCAAGCGCCTGCGCGAGCTCTCCTTCCTCAACTCCGGTGTCTCCATCC GTCTGCAAGACGAGCGTGATGGCCGCGAGGCGCATTTCTGCTACGAGGGTGGCATCAAGGCGTTTGTTGAATACCTGAAC CAGAACAAGACCCCGATCCACCCGAAGGTGTTCCATTTCACTACCGAGCAGGAT…
RPE12A-1-3	RAPID'E.coli 2	3	May 2023	Plant B	Vertical packaging machine	After	Clean	FCS	Enterobacter kobei	16S rRNA	>HYK780_53667800_E5 CATGGGCGCAAGCCTGATGCAGCCCATGCCGCGTGTATGAAGAAGGCCTTCGGGTTGTAAAGTACTTTCAGCGGGGAGGA AGGTGTTGTGGTTAATAACCACAGCAATTGACGTTACCCGCAGAAGAAGCACCGGCTAACTCCGTGCCAGCAGCCGCGGT AATACGGAGGGTGCAAGCGTTAATCGGAATTACTGGGCGTAAAGCGCACGCAGGCGGTCTGTCAAGTCGGATGTGAAATC CCCGGGCTCAACCTGGGAACTGCATTCGAAACTGGCAGGCTAGAGTCTTGTAGAGGGGGGTAGAATTCCAGGTGTAGCGG TGAAATGCGTAGAGATCTGGAGGAATACCGGTGGCGAAGGCGGCCCCCTGGACAA…
RPE12A-2-3	RAPID'E.coli 2	3	May 2023	Plant B	Vertical packaging machine	After	Clean	FCS	Citrobacter freundii	16S rRNA	>HYK780_53667800_F5 AAAGGGGCGCAGCCTGATGCAGCCATGCCGCGTGTATGAAGAAGGCCTTCGGGTTGTAAAGTACTTTCAGCGAGGAGGAA GGCGTTGTGGTTAATAACCGCAACGATTGACGTTACTCGCAGAAGAAGCACCGGCTAACTCCGTGCCAGCAGCCGCGGTA ATACGGAGGGTGCAAGCGTTAATCGGAATTACTGGGCGTAAAGCGCACGCAGGCGGTCTGTCAAGTCGGATGTGAAATCC CCGGGCTCAACCTGGGAACTGCATCCGAAACTGGCAGGCTAGAGTCTTGTAGAGGGGGGTAGAATTCCAGGTGTAGCGGT GAAATGCGTAGAGATCTGGAGGAATACCGGTGGCGAAGGCGGCCCCCTGGACAAA…
RPE12A-3-3	RAPID'E.coli 2	3	May 2023	Plant B	Vertical packaging machine	After	Clean	FCS	Citrobacter freundii	16S rRNA	>HYK780_53667800_G5 GAGCAGGGGCGCAGCCTGATGCAGCCATGCCGCGTGTATGAAGAAGGCCTTCGGGTTGTAAAGTACTTTCAGCGAGGAGG AAGGCGTTGTGGTTAATAACCGCAACGATTGACGTTACTCGCAGAAGAAGCACCGGCTAACTCCGTGCCAGCAGCCGCGG TAATACGGAGGGTGCAAGCGTTAATCGGAATTACTGGGCGTAAAGCGCACGCAGGCGGTCTGTCAAGTCGGATGTGAAAT CCCCGGGCTCAACCTGGGAACTGCATCCGAAACTGGCAGGCTAGAGTCTTGTAGAGGGGGGTAGAATTCCAGGTGTAGCG GTGAAATGCGTAGAGATCTGGAGGAATACCGGTGGCGAAGGCGGCCCCCTGGACA…
RPE12A-4-3	RAPID'E.coli 2	3	May 2023	Plant B	Vertical packaging machine	After	Clean	FCS	Lelliottia jeotgali	16S rRNA	>HYK780_53667800_H5 ACAAGGGGCGCAGCCTGATGCAGCCCATGCCGCGTGTATGAAGAAGGCCTTCGGGTTGTAAAGTACTTTCAGCGAGGAGG AAGGCATTGTGGTTAATAACCACAGTGATTGACGTTACTCGCAGAAGAAGCACCGGCTAACTCCGTGCCAGCAGCCGCGG TAATACGGAGGGTGCAAGCGTTAATCGGAATTACTGGGCGTAAAGCGCACGCAGGCGGTCTGTCAAGTCGGATGTGAAAT CCCCGGGCTCAACCTGGGAACTGCATTCGAAACTGGCAGGCTAGAGTCTTGTAGAGGGGGGTAGAATTCCAGGTGTAGCG GTGAAATGCGTAGAGATCTGGAGGAATACCGGTGGCGAAGGCGGCCCCCTGGACA…
RPE3B-1-3	RAPID'E.coli 2	3	May 2023	Plant B	Evisceration machine	Before	Clean	FCS	Klebsiella michiganensis	16S rRNA	>HYK780_53667800_A6 AAGAAGGGGCGCAGCCTGATGCAGCCATGCCGCGTGTATGAAGAAGGCCTTCGGGTTGTAAAGTACTTTCAGCGGGGAGG AAGGCGATAAGGTTAATAACCTTGTCGATTGACGTTACCCGCAGAAGAAGCACCGGCTAACTCCGTGCCAGCAGCCGCGG TAATACGGAGGGTGCAAGCGTTAATCGGAATTACTGGGCGTAAAGCGCACGCAGGCGGTCTGTCAAGTCGGATGTGAAAT CCCCGGGCTCAACCTGGGAACTGCATTCGAAACTGGCAGGCTGGAGTCTTGTAGAGGGGGGTAGAATTCCAGGTGTAGCG GTGAAATGCGTAGAGATCTGGAGGAATACCGGTGGCGAAGGCGGCCCCCTGGACA…
RPE3B-2-3	RAPID'E.coli 2	3	May 2023	Plant B	Evisceration machine	Before	Clean	FCS	Enterobacter kobei	16S rRNA	>HYK780_53667800_B6 GAGCAGGGGCGCAAGCCTGATGCAGCCATGCCGCGTGTATGAAGAAGGCCTTCGGGTTGTAAAGTACTTTCAGCGGGGAG GAAGGTGTTGTGGTTAATAACCGCATCAATTGACGTTACCCGCAGAAGAAGCACCGGCTAACTCCGTGCCAGCAGCCGCG GTAATACGGAGGGTGCAAGCGTTAATCGGAATTACTGGGCGTAAAGCGCACGCAGGCGGTCTGTCAAGTCGGATGTGAAA TCCCCGGGCTCAACCTGGGAACTGCATCCGAAACTGGCAGGCTTGAGTCTTGTAGAGGGGGGTAGAATTCCAGGTGTAGC GGTGAAATGCGTAGAGATCTGGAGGAATACCGGTGGCGAAGGCGGCCCCCTGGAC…
RPE3B-3-3	RAPID'E.coli 2	3	May 2023	Plant B	Evisceration machine	Before	Clean	FCS	Klebsiella michiganensis	16S rRNA	>HYK780_53667800_C6 GAAGGGGCGCAGCCTGATGCAGCCATGCCGCGTGTATGAAGAAGGCCTTCGGGTTGTAAAGTACTTTCAGCGGGGAGGAA GGCGATAAGGTTAATAACCTTGTCGATTGACGTTACCCGCAGAAGAAGCACCGGCTAACTCCGTGCCAGCAGCCGCGGTA ATACGGAGGGTGCAAGCGTTAATCGGAATTACTGGGCGTAAAGCGCACGCAGGCGGTCTGTCAAGTCGGATGTGAAATCC CCGGGCTCAACCTGGGAACTGCATTCGAAACTGGCAGGCTGGAGTCTTGTAGAGGGGGGTAGAATTCCAGGTGTAGCGGT GAAATGCGTAGAGATCTGGAGGAATACCGGTGGCGAAGGCGGCCCCCTGGACAAA…
RPE3B-4-3	RAPID'E.coli 2	3	May 2023	Plant B	Evisceration machine	Before	Clean	FCS	Klebsiella michiganensis	16S rRNA	>HYK780_53667800_D6 AACAAGGGGCGCAAGCCTGATGCAGCCATGCCGCGTGTATGAAGAAGGCCTTCGGGTTGTAAAGTACTTTCAGCGGGGAG GAAGGCGATAAGGTTAATAACCTTGTCGATTGACGTTACCCGCAGAAGAAGCACCGGCTAACTCCGTGCCAGCAGCCGCG GTAATACGGAGGGTGCAAGCGTTAATCGGAATTACTGGGCGTAAAGCGCACGCAGGCGGTCTGTCAAGTCGGATGTGAAA TCCCCGGGCTCAACCTGGGAACTGCATTCGAAACTGGCAGGCTGGAGTCTTGTAGAGGGGGGTAGAATTCCAGGTGTAGC GGTGAAATGCGTAGAGATCTGGAGGAATACCGGTGGCGAAGGCGGCCCCCTGGAC…
RPE3B-5-3	RAPID'E.coli 2	3	May 2023	Plant B	Evisceration machine	Before	Clean	FCS	Aeromonas veronii	gyrB	>GVR223_46192234_46192234 GTGATTACGCCTCTCTGACAGCTGCTGCTGACCATTCGTCGTAACGGCCACGTCTACGAGCAGACCTATCATCTGGGTGA GCCACAAGCGCCGCTCAAGCAGATTGGCGACAGCACCGGCACCGGTACCGAAGTTCGCTTCTGGCCGAGCCCTGCCATTT TCAGCGATACCCTGTTCCACTACGAGATCCTGGCCAAGCGCCTGCGCGAGCTCTCCTTCCTCAACTCCGGTGTCTCCATT CGTCTGCAAGACGAGCGTGATGGACGCGAGGCGCATTTCTGCTACGAGGGTGGCATCAAGGCGTTCGTTGAATACCTGAA CCAGAACAAGACCCCGATCCACCCGAAGGTGTTCCATTTCACCACCGAG…
RPE4B-1-3	RAPID'E.coli 2	3	May 2023	Plant B	Chilling transfer belt	Before	Clean	FCS	Serratia marcescens	16S rRNA	>HYK780_53667800_H6 AAAAAGGGGCGCAAGCCTGATGCAGCCATGCCGCGTGTGTGAAGAAGGCCTTCGGGTTGTAAAGCACTTTCAGCGAGGAG GAAGGTGGTGAACTTAATACGTTCATCAATTGACGTTACTCGCAGAAGAAGCACCGGCTAACTCCGTGCCAGCAGCCGCG GTAATACGGAGGGTGCAAGCGTTAATCGGAATTACTGGGCGTAAAGCGCACGCAGGCGGTTTGTTAAGTCAGATGTGAAA TCCCCGGGCTCAACCTGGGAACTGCATTTGAAACTGGCAAGCTAGAGTCTCGTAGAGGGGGGTAGAATTCCAGGTGTAGC GGTGAAATGCGTAGAGATCTGGAGGAATACCGGTGGCGAAGGCGGCCCCCTGGAC…
RPE10B-1-3	RAPID'E.coli 2	3	May 2023	Plant B	Floors in cutting area	Before	Clean	NFCS	Escherichia coli	16S rRNA	>HYK780_53667800_A7 AAAAAGGGGCGCAAGCCTGATGCAGCCATGCCGCGTGTATGAAGAAGGCCTTCGGGTTGTAAAGTACTTTCAGCGGGGAG GAAGGGAGTAAAGTTAATACCTTTGCTCATTGACGTTACCCGCAGAAGAAGCACCGGCTAACTCCGTGCCAGCAGCCGCG GTAATACGGAGGGTGCAAGCGTTAATCGGAATTACTGGGCGTAAAGCGCACGCAGGCGGTTTGTTAAGTCAGATGTGAAA TCCCCGGGCTCAACCTGGGAACTGCATCTGATACTGGCAAGCTTGAGTCTCGTAGAGGGGGGTAGAATTCCAGGTGTAGC GGTGAAATGCGTAGAGATCTGGAGGAATACCGGTGGCGAAGGCGGCCCCCTGGAC…
RPE10B-2-3	RAPID'E.coli 2	3	May 2023	Plant B	Floors in cutting area	Before	Clean	NFCS	Aeromonas media	gyrB	>GVR222_46192227_46192227 TATATGCCTCTCTGACAGCTGCTGCTGACCATACGTCGCAACGGCCACGTCTACGAGCAGACCTATCACCTGGGTGAGCC GCAGGCGCCGCTCAAGCAGATTGGCGACAGCACCGGCACAGGTACCGAAGTGCGCTTCTGGCCGAGCCCGACCATCTTTA CCGATACCCTGTATCACTACGAGATCCTGGCCAAGCGTCTGCGTGAGCTCTCTTTCCTGAACTCGGGTGTCTCCATCCGT CTGCTGGACGAGCGGGATGGCCGCGAGGCTCACTTCTGCTACGAGGGCGGCATCAAGGCCTTCGTCGAATACCTGAACCA GAACAAGACCCCGATCCATCCCAAGGTGTTCCACTTCACCACAGAGCAG…
RPE10B-3-3	RAPID'E.coli 2	3	May 2023	Plant B	Floors in cutting area	Before	Clean	NFCS	Aeromonas veronii	gyrB	>GVR221_46192210_46192210 TGATACGCCTCTCTGACAGCTGTTGCTGACCATTCGTCGTAACGGCCACGTCTACGAGCAGACCTATCATCTGGGTGAGC CGCAGGCGCCGCTCAAGCAGATTGGCGACAGCACTGGCACCGGTACCGAAGTTCGCTTCTGGCCGAGCCCGACCATCTTT ACCGATACCCTGTATCACTACGAGATCCTGGCCAAGCGCCTGCGTGAGCTCTCCTTCCTCAACTCCGGTGTTTCCATTCG TCTGCTGGACGAGCGTGATGGCCGCGAGGCGCATTTCTGCTATGAGGGTGGTATCAAGGCGTTTGTTGAATACCTGAACC AGAACAAGACCCCGATCCACCCGAAGGTGTTCCATTTCACCACCGAGCA…
RPE10B-4-3	RAPID'E.coli 2	3	May 2023	Plant B	Floors in cutting area	Before	Clean	NFCS	Aeromonas media	gyrB	>GVR226_46192265_46192265 TATGACGCCTCTCTGACAAGCTGCTGCTGACCATACGTCGCAACGGCCACGTCTACGAGCAGACCTATCACCTGGGTGAG CCGCAGGCGCCGCTCAAGCAGATTGGCGACAGCACGGGCACAGGTACCGAAGTGCGCTTCTGGCCGAGCCCGACCATCTT TACCGATACCCTGTATCACTACGAGATCCTGGCCAAGCGTCTGCGTGAGCTCTCTTTCCTGAACTCCGGTGTCTCCATCC GCCTGATGGACGAGCGGGATGGCCGCGAGGCTCACTTCTGCTACGAGGGCGGCATCAAGGCCTTCGTTGAATACCTGAAC CAGAACAAGACCCCGATCCATCCCAAGGTGTTTCACTTCACCACAGAGC…
RPE5A-1-3	RAPID'E.coli 2	3	May 2023	Plant B	Chilling transfer belt 2	After	Clean	FCS	Lelliottia aquatilis	16S rRNA	>HYK780_53667800_B7 GAAGAAGGGGCGCAAGCCTGATGCAGCCATGCCGCGTGTATGAAGAAGGCCTTCGGGTTGTAAAGTACTTTCAGCGAGGA GGAAGGCATTGTGGTTAATAACCTCAGTGATTGACGTTACTCGCAGAAGAAGCACCGGCTAACTCCGTGCCAGCAGCCGC GGTAATACGGAGGGTGCAAGCGTTAATCGGAATTACTGGGCGTAAAGCGCACGCAGGCGGTCTGTCAAGTCGGATGTGAA ATCCCCGGGCTCAACCTGGGAACTGCATTCGAAACTGGCAGGCTAGAGTCTTGTAGAGGGGGGTAGAATTCCAGGTGTAG CGGTGAAATGCGTAGAGATCTGGAGGAATACCGGTGGCGAAGGCGGCCCCCTGGA…
RPE5A-2-3	RAPID'E.coli 2	3	May 2023	Plant B	Chilling transfer belt 2	After	Clean	FCS	Citrobacter braakii	16S rRNA	>HYK780_53667800_C7 AAAAGGGGCGCAAGCCTGATGCAGCCATGCCGCGTGTATGAAGAAGGCCTTCGGGTTGTAAAGTACTTTCAGCGAGGAGG AAGGTGTTGAGGTTAATAACCGCAGCAATTGACGTTACTCGCAGAAGAAGCACCGGCTAACTCCGTGCCAGCAGCCGCGG TAATACGGAGGGTGCAAGCGTTAATCGGAATTACTGGGCGTAAAGCGCACGCAGGCGGTCTGTCAAGTCGGATGTGAAAT CCCCGGGCTCAACCTGGGAACTGCATCCGAAACTGGCAGGCTAGAGTCTTGTAGAGGGGGGTAGAATTCCAGGTGTAGCG GTGAAATGCGTAGAGATCTGGAGGAATACCGGTGGCGAAGGCGGCCCCCTGGACA…
RPE5A-3-3	RAPID'E.coli 2	3	May 2023	Plant B	Chilling transfer belt 2	After	Clean	FCS	Lelliottia jeotgali	16S rRNA	>HYK780_53667800_D7 AAAAGGGGCGCAGCCTGATGCAGCCATGCCGCGTGTATGAAGAAGGCCTTCGGGTTGTAAAGTACTTTCAGCGAGGAGGA AGGCATTGTGGTTAATAACCTCAGTGATTGACGTTACTCGCAGAAGAAGCACCGGCTAACTCCGTGCCAGCAGCCGCGGT AATACGGAGGGTGCAAGCGTTAATCGGAATTACTGGGCGTAAAGCGCACGCAGGCGGTCTGTCAAGTCGGATGTGAAATC CCCGGGCTCAACCTGGGAACTGCATTCGAAACTGGCAGGCTAGAGTCTTGTAGAGGGGGGTAGAATTCCAGGTGTAGCGG TGAAATGCGTAGAGATCTGGAGGAATACCGGTGGCGAAGGCGGCCCCCTGGACAA…
RPE5A-4-3	RAPID'E.coli 2	3	May 2023	Plant B	Chilling transfer belt 2	After	Clean	FCS	Lelliottia jeotgali	16S rRNA	>HYK780_53667800_E7 TAAAAGGGGCGCAAGCCTGATGCAGCCATGCCGCGTGTATGAAGAAGGCCTTCGGGTTGTAAAGTACTTTCAGCGAGGAG GAAGGCATTGTGGTTAATAACCTCAGTGATTGACGTTACTCGCAGAAGAAGCACCGGCTAACTCCGTGCCAGCAGCCGCG GTAATACGGAGGGTGCAAGCGTTAATCGGAATTACTGGGCGTAAAGCGCACGCAGGCGGTCTGTCAAGTCGGATGTGAAA TCCCCGGGCTCAACCTGGGAACTGCATTCGAAACTGGCAGGCTAGAGTCTTGTAGAGGGGGGTAGAATTCCAGGTGTAGC GGTGAAATGCGTAGAGATCTGGAGGAATACCGGTGGCGAAGGCGGCCCCCTGGAC…
RPE12B-1-3	RAPID'E.coli 2	3	May 2023	Plant B	Vertical packaging machine	Before	Clean	FCS	Serratia marcescens	16S rRNA	>HYK780_53667800_D8 AAAAGGGGCGCAAGCCTGATGCAGCCATGCCGCGTGTGTGAAGAAGGCCTTCGGGTTGTAAAGCACTTTCAGCGAGGAGG AAGGTGGTGAGCTTAATACGCTCATCAATTGACGTTACTCGCAGAAGAAGCACCGGCTAACTCCGTGCCAGCAGCCGCGG TAATACGGAGGGTGCAAGCGTTAATCGGAATTACTGGGCGTAAAGCGCACGCAGGCGGTTTGTTAAGTCAGATGTGAAAT CCCCGGGCTCAACCTGGGAACTGCATTTGAAACTGGCAAGCTAGAGTCTCGTAGAGGGGGGTAGAATTCCAGGTGTAGCG GTGAAATGCGTAGAGATCTGGAGGAATACCGGTGGCGAAGGCGGCCCCCTGGACG…
RPE12B-2-3	RAPID'E.coli 2	3	May 2023	Plant B	Vertical packaging machine	Before	Clean	FCS	Serratia marcescens	16S rRNA	>HYK780_53667800_E8 ACAGGGGCGCAAGCCTGATGCAGCCATGCCGCGTGTGTGAAGAAGGCCTTCGGGTTGTAAAGCACTTTCAGCGAGGAGGA AGGTGGTGAGCTTAATACGCTCATCAATTGACGTTACTCGCAGAAGAAGCACCGGCTAACTCCGTGCCAGCAGCCGCGGT AATACGGAGGGTGCAAGCGTTAATCGGAATTACTGGGCGTAAAGCGCACGCAGGCGGTTTGTTAAGTCAGATGTGAAATC CCCGGGCTCAACCTGGGAACTGCATTTGAAACTGGCAAGCTAGAGTCTCGTAGAGGGGGGTAGAATTCCAGGTGTAGCGG TGAAATGCGTAGAGATCTGGAGGAATACCGGTGGCGAAGGCGGCCCCCTGGACGA…
RPE12B-3-3	RAPID'E.coli 2	3	May 2023	Plant B	Vertical packaging machine	Before	Clean	FCS	Serratia quinivorans	16S rRNA	>HYK780_53667800_F8 AAAAAGGGGCGCAAGCCTGATGCAGCCATGCCGCGTGTGTGAAGAAGGCCTTCGGGTTGTAAAGCACTTTCAGCGAGGAG GAAGGGTGGTGTGTTAATAGCACATCACATTGACGTTACTCGCAGAAGAAGCACCGGCTAACTCCGTGCCAGCAGCCGCG GTAATACGGAGGGTGCAAGCGTTAATCGGAATTACTGGGCGTAAAGCGCACGCAGGCGGTTTGTTAAGTCAGATGTGAAA TCCCCGCGCTTAACGTGGGAACTGCATTTGAAACTGGCAAGCTAGAGTCTTGTAGAGGGGGGTAGAATTCCAGGTGTAGC GGTGAAATGCGTAGAGATCTGGAGGAATACCGGTGGCGAAGGCGGCCCCCTGGAC…
RPE12B-4-3	RAPID'E.coli 2	3	May 2023	Plant B	Vertical packaging machine	Before	Clean	FCS	Serratia liquefaciens	16S rRNA	>HYK780_53667800_G8 GAACAGGGGCGCAGCCTGATGCAGCCATGCCGCGTGTGTGAAGAAGGCCTTCGGGTTGTAAAGCACTTTCAGCGAGGAGG AAGGGTACTGTGTTAATAGCACATTGCATTGACGTTACTCGCAGAAGAAGCACCGGCTAACTCCGTGCCAGCAGCCGCGG TAATACGGAGGGTGCAAGCGTTAATCGGAATTACTGGGCGTAAAGCGCACGCAGGCGGTTTGTTAAGTCAGATGTGAAAT CCCCGCGCTTAACGTGGGAACTGCATTTGAAACTGGCAAGCTAGAGTCTTGTAGAGGGGGGTAGAATTCCAGGTGTAGCG GTGAAATGCGTAGAGATCTGGAGGAATACCGGTGGCGAAGGCGGCCCCCTGGACA…
RPE4B-2-3	RAPID'E.coli 2	3	May 2023	Plant B	Chilling transfer belt	Before	Clean	FCS	Citrobacter braakii	16S rRNA	>HYK780_53667800_H8 TGCAGGGGCGCAAGCCTGATGCAGCCATGCCGCGTGTATGAAGAAGGCCTTCGGGTTGTAAAGTACTTTCAGCGAGGAGG AAGGTGTTGTGGTTAATAACCGCAGCAATTGACGTTACTCGCAGAAGAAGCACCGGCTAACTCCGTGCCAGCAGCCGCGG TAATACGGAGGGTGCAAGCGTTAATCGGAATTACTGGGCGTAAAGCGCACGCAGGCGGTCTGTCAAGTCGGATGTGAAAT CCCCGGGCTCAACCTGGGAACTGCATCCGAAACTGGCAGGCTAGAGTCTTGTAGAGGGGGGTAGAATTCCAGGTGTAGCG GTGAAATGCGTAGAGATCTGGAGGAATACCGGTGGCGAAGGCGGCCCCCTGGACA…
RPE4B-3-3	RAPID'E.coli 2	3	May 2023	Plant B	Chilling transfer belt	Before	Clean	FCS	Klebsiella michiganensis	16S rRNA	>HYK780_53667800_A9 AGAAGGGGCGCAAGCCTGATGCAGCCATGCCGCGTGTATGAAGAAGGCCTTCGGGTTGTAAAGTACTTTCAGCGGGGAGG AAGGTGTTGAGGTTAATAACCTTGGCAATTGACGTTACCCGCAGAAGAAGCACCGGCTAACTCCGTGCCAGCAGCCGCGG TAATACGGAGGGTGCAAGCGTTAATCGGAATTACTGGGCGTAAAGCGCACGCAGGCGGTCTGTCAAGTCGGATGTGAAAT CCCCGGGCTCAACCTGGGAACTGCATTCGAAACTGGCAGGCTGGAGTCTTGTAGAGGGGGGTAGAATTCCAGGTGTAGCG GTGAAATGCGTAGAGATCTGGAGGAATACCGGTGGCGAAGGCGGCCCCCTGGACA…
RPE4B-4-3	RAPID'E.coli 2	3	May 2023	Plant B	Chilling transfer belt	Before	Clean	FCS	Citrobacter freundii	16S rRNA	>HYK780_53667800_B9 GAAGAAGGGGCGCAAGCCTGATGCAGCCATGCCGCGTGTATGAAGAAGGCCTTCGGGTTGTAAAGTACTTTCAGCGAGGA GGAAGGCGTTGTGGTTAATAACCGCAGCGATTGACGTTACTCGCAGAAGAAGCACCGGCTAACTCCGTGCCAGCAGCCGC GGTAATACGGAGGGTGCAAGCGTTAATCGGAATTACTGGGCGTAAAGCGCACGCAGGCGGTCTGTCAAGTCGGATGTGAA ATCCCCGGGCTCAACCTGGGAACTGCATCCGAAACTGGCAGGCTAGAGTCTTGTAGAGGGGGGTAGAATTCCAGGTGTAG CGGTGAAATGCGTAGAGATCTGGAGGAATACCGGTGGCGAAGGCGGCCCCCTGGA…
RPE4B-5-3	RAPID'E.coli 2	3	May 2023	Plant B	Chilling transfer belt	Before	Clean	FCS	Lelliottia jeotgali	16S rRNA	>HYK780_53667800_C9 GAAGGGGCGCAGCCTGATGCAGCCATGCCGCGTGTATGAAGAAGGCCTTCGGGTTGTAAAGTACTTTCAGCGAGGAGGAA GGCATTGTGGTTAATAACCTCAGTGATTGACGTTACTCGCAGAAGAAGCACCGGCTAACTCCGTGCCAGCAGCCGCGGTA ATACGGAGGGTGCAAGCGTTAATCGGAATTACTGGGCGTAAAGCGCACGCAGGCGGTCTGTCAAGTCGGATGTGAAATCC CCGGGCTCAACCTGGGAACTGCATTCGAAACTGGCAGGCTAGAGTCTTGTAGAGGGGGGTAGAATTCCAGGTGTAGCGGT GAAATGCGTAGAGATCTGGAGGAATACCGGTGGCGAAGGCGGCCCCCTGGACAAA…
RPE7B-1-3	RAPID'E.coli 2	3	May 2023	Plant B	Thigh deboning area	Before	Clean	FCS	Yersinia enterocolitica	16S rRNA	>HYK780_53667800_D9 AAAAAGGGGCGCAAGCCTGATGCAGCCATGCCGCGTGTGTGAAGAAGGCCTTCGGGTTGTAAAGCACTTTCAGCGAGGAG GAAGGCATAAAGGTTAATAACCTTTGTGATTGACGTTACTCGCAGAAGAAGCACCGGCTAACTCCGTGCCAGCAGCCGCG GTAATACGGAGGGTGCAAGCGTTAATCGGAATTACTGGGCGTAAAGCGCACGCAGGCGGTTTGTTAAGTCAGATGTGAAA TCCCCGCGCTTAACGTGGGAACTGCATTTGAAACTGGCAAGCTAGAGTCTTGTAGAGGGGGGTAGAATTCCAGGTGTAGC GGTGAAATGCGTAGAGATCTGGAGGAATACCGGTGGCGAAGGCGGCCCCCTGGAC…
RPE7B-2-3	RAPID'E.coli 2	3	May 2023	Plant B	Thigh deboning area	Before	Clean	FCS	Hafnia alvei	16S rRNA	>HYK780_53667800_E9 GTAAAAGGGGCGCAAGCCTGATGCAGCCATGCCGCGTGTATGAAGAAGGCCTTCGGGTTGTAAAGTACTTTCAGCGAGGA GGAAGGCATTGTGGTTAATAACCGCAGTGATTGACGTTACTCGCAGAAGAAGCACCGGCTAACTCCGTGCCAGCAGCCGC GGTAATACGGAGGGTGCAAGCGTTAATCGGAATTACTGGGCGTAAAGCGCACGCAGGCGGTTGATTAAGTCAGATGTGAA ATCCCCGAGCTTAACTTGGGAACTGCATTTGAAACTGGTCAGCTAGAGTCTTGTAGAGGGGGGTAGAATTCCAGGTGTAG CGGTGAAATGCGTAGAGATCTGGAGGAATACCGGTGGCGAAGGCGGCCCCCTGGA…
RPE7B-3-3	RAPID'E.coli 2	3	May 2023	Plant B	Thigh deboning area	Before	Clean	FCS	Aeromonas media	gyrB	>GVR225_46192258_46192258 GCTATGACGCCTCTCTGACAGCTGCTGCTGACCATACGTCGCAACGGCCACGTCTACGAGCAGACCTATCACCTGGGTGA GCCGCAGGCGCCGCTCAAGCAGATTGGCGACAGCACGGGCACAGGTACCGAAGTCCGCTTCTGGCCGAGCCCGACCATCT TTACCGATACCCTGTATCACTACGAGATCCTGGCCAAGCGTCTGCGTGAGCTCTCTTTCCTGAACTCCGGTGTCTCCATC CGCCTGATGGACGAGCGGGATGGCCGCGAGGCTCACTTCTGCTACGAGGGCGGCATCAAGGCCTTCGTCGAATACCTGAA CCAGAACAAGACCCCGATCCATCCCAAGGTGTTTCACTTCACCACCGAG…
RPE7B-4-3	RAPID'E.coli 2	3	May 2023	Plant B	Thigh deboning area	Before	Clean	FCS	Serratia fonticola	16S rRNA	>HYK780_53667800_F9 GAAAAAGGGGCGCAGCCTGATGCAGCCATGCCGCGTGTGTGAAGAAGGCCTTCGGGTTGTAAAGCACTTTCAGCGAGGAG GAAGGGTTCGGTGTTAATAGCACCGTTCATTGACGTTACTCGCAGAAGAAGCACCGGCTAACTCCGTGCCAGCAGCCGCG GTAATACGGAGGGTGCAAGCGTTAATCGGAATTACTGGGCGTAAAGCGCACGCAGGCGGTTTGTTAAGTCAGATGTGAAA TCCCCGAGCTTAACTTGGGAACTGCATTTGAAACTGGCAAGCTAGAGTCTTGTAGAGGGGGGTAGAATTCCAGGTGTAGC GGTGAAATGCGTAGAGATCTGGAGGAATACCGGTGGCGAAGGCGGCCCCCTGGAC…
RPE6B-1-3	RAPID'E.coli 2	3	May 2023	Plant B	Wings cutting module	Before	Clean	FCS	Citrobacter braakii	16S rRNA	>HYK780_53667800_G9 GAGCAGGGGCGCAGCCTGATGCAGCCATGCCGCGTGTATGAAGAAGGCCTTCGGGTTGTAAAGTACTTTCAGCGAGGAGG AAGGTGTTGTGGTTAATAACCGCAGCGATTGACGTTACTCGCAGAAGAAGCACCGGCTAACTCCGTGCCAGCAGCCGCGG TAATACGGAGGGTGCAAGCGTTAATCGGAATTACTGGGCGTAAAGCGCACGCAGGCGGTCTGTCAAGTCGGATGTGAAAT CCCCGGGCTCAACCTGGGAACTGCATCCGAAACTGGCAGGCTAGAGTCTTGTAGAGGGGGGTAGAATTCCAGGTGTAGCG GTGAAATGCGTAGAGATCTGGAGGAATACCGGTGGCGAAGGCGGCCCCCTGGACA…
RPE6B-2-3	RAPID'E.coli 2	3	May 2023	Plant B	Wings cutting module	Before	Clean	FCS	Citrobacter freundii	16S rRNA	>HYK780_53667800_H9 AGCAGGGGCGCAGCCTGATGCAGCCATGCCGCGTGTATGAAGAAGGCCTTCGGGTTGTAAAGTACTTTCAGCGAGGAGGA AGGCGTTGTGGTTAATAACCGCAACGATTGACGTTACTCGCAGAAGAAGCACCGGCTAACTCCGTGCCAGCAGCCGCGGT AATACGGAGGGTGCAAGCGTTAATCGGAATTACTGGGCGTAAAGCGCACGCAGGCGGTCTGTCAAGTCGGATGTGAAATC CCCGGGCTCAACCTGGGAACTGCATCCGAAACTGGCAGGCTAGAGTCTTGTAGAGGGGGGTAGAATTCCAGGTGTAGCGG TGAAATGCGTAGAGATCTGGAGGAATACCGGTGGCGAAGGCGGCCCCCTGGACAA…
RPE6B-3-3	RAPID'E.coli 2	3	May 2023	Plant B	Wings cutting module	Before	Clean	FCS	Aeromonas hydrophila	gyrB	>GVR224_46192241_46192241 CGGAACGCCTCTCTGACAAGCTGCTGCTGACCATCCGTCGCAACGGTCATGTCTACGAGCAGACCTATCACCTGGGTGAG CCACAGGCACCGCTCAAGCAGATTGGCGACAGCACCGGCACCGGGACCGAAGTCCGCTTCTGGCCGAGCCCGACCATCTT CAGCGATACTCTGTTCCACTACGAGATCCTGGCCAAGCGTCTGCGCGAGCTCTCCTTCCTCAACTCCGGCGTCTCCATCC GCCTGCTGGATGAGCGTGACGGCCGCGAGGCGCACTTCTGCTACGAAGGCGGCATCAAGGCGTTCGTCGAATACCTGAAC CAGAACAAAACCCCGATCCACCCGAAGGTGTTCCACTTCACTACCGAGC…
RPE6B-4-3	RAPID'E.coli 2	3	May 2023	Plant B	Wings cutting module	Before	Clean	FCS	Escherichia coli	16S rRNA	>HYK780_53667800_A10 AAGAGGGGCGCAAGCCTGATGCAGCCATGCCGCGTGTATGAAGAAGGCCTTCGGGTTGTAAAGTACTTTCAGCGGGGAGG AAGGGAGTAAAGTTAATACCTTTGCTCATTGACGTTACCCGCAGAAGAAGCACCGGCTAACTCCGTGCCAGCAGCCGCGG TAATACGGAGGGTGCAAGCGTTAATCGGAATTACTGGGCGTAAAGCGCACGCAGGCGGTTTGTTAAGTCAGATGTGAAAT CCCCGGGCTCAACCTGGGAACTGCATCTGATACTGGCAAGCTTGAGTCTCGTAGAGGGGGGTAGAATTCCAGGTGTAGCG GTGAAATGCGTAGAGATCTGGAGGAATACCGGTGGCGAAGGCGGCCCCCTGGAC…
RPE6B-5-3	RAPID'E.coli 2	3	May 2023	Plant B	Wings cutting module	Before	Clean	FCS	Citrobacter freundii	16S rRNA	>HYK780_53667800_B10 AAAAAGGGGCGCAAGCCTGATGCAGCCATGCCGCGTGTATGAAGAAGGCCTTCGGGTTGTAAAGTACTTTCAGCGAGGAG GAAGGTGTTGTGGTTAATAACCGCAGCGATTGACGTTACTCGCAGAAGAAGCACCGGCTAACTCCGTGCCAGCAGCCGCG GTAATACGGAGGGTGCAAGCGTTAATCGGAATTACTGGGCGTAAAGCGCACGCAGGCGGTCTGTCAAGTCGGATGTGAAA TCCCCGGGCTCAACCTGGGAACTGCATCCGAAACTGGCAGGCTAGAGTCTTGTAGAGGGGGGTAGAATTCCAGGTGTAGC GGTGAAATGCGTAGAGATCTGGAGGAATACCGGTGGCGAAGGCGGCCCCCTGGA…
RPE6B-6-3	RAPID'E.coli 2	3	May 2023	Plant B	Wings cutting module	Before	Clean	FCS	Escherichia coli	16S rRNA	>HYK780_53667800_C10 AACAGGGGCGCAAGCCTGATGCAGCCATGCCGCGTGTATGAAGAAGGCCTTCGGGTTGTAAAGTACTTTCAGCGGGGAGG AAGGGAGTAAAGTTAATACCTTTGCTCATTGACGTTACCCGCAGAAGAAGCACCGGCTAACTCCGTGCCAGCAGCCGCGG TAATACGGAGGGTGCAAGCGTTAATCGGAATTACTGGGCGTAAAGCGCACGCAGGCGGTTTGTTAAGTCAGATGTGAAAT CCCCGGGCTCAACCTGGGAACTGCATCTGATACTGGCAAGCTTGAGTCTCGTAGAGGGGGGTAGAATTCCAGGTGTAGCG GTGAAATGCGTAGAGATCTGGAGGAATACCGGTGGCGAAGGCGGCCCCCTGGAC…
RPE8B-1-3	RAPID'E.coli 2	3	May 2023	Plant B	Breast calibration belt	Before	Clean	FCS	Serratia liquefaciens	16S rRNA	>HYK780_53667800_D10 TAAAAGGGGCGCAAGCCTGATGCAGCCATGCCGCGTGTGTGAAGAAGGCCTTCGGGTTGTAAAGCACTTTCAGCGAGGAG GAAGGGTTCAGTGTTAATAGCACTGTGCATTGACGTTACTCGCAGAAGAAGCACCGGCTAACTCCGTGCCAGCAGCCGCG GTAATACGGAGGGTGCAAGCGTTAATCGGAATTACTGGGCGTAAAGCGCACGCAGGCGGTTTGTTAAGTCAGATGTGAAA TCCCCGCGCTTAACGTGGGAACTGCATTTGAAACTGGCAAGCTAGAGTCTTGTAGAGGGGGGTAGAATTCCAGGTGTAGC GGTGAAATGCGTAGAGATCTGGAGGAATACCGGTGGCGAAGGCGGCCCCCTGGA…
RPE9B-5-3	RAPID'E.coli 2	3	May 2023	Plant B	Breast with bone machine	Before	Clean	FCS	Enterobacter kobei	16S rRNA	>HYK780_53667800_E10 GGAGCAGGGGCGCAGCCTGATGCAGCCATGCCGCGTGTATGAAGAAGGCCTTCGGGTTGTAAAGTACTTTCAGCGGGGAG GAAGGTGTTGTGGTTAATAACCGCATCAATTGACGTTACCCGCAGAAGAAGCACCGGCTAACTCCGTGCCAGCAGCCGCG GTAATACGGAGGGTGCAAGCGTTAATCGGAATTACTGGGCGTAAAGCGCACGCAGGCGGTCTGTCAAGTCGGATGTGAAA TCCCCGGGCTCAACCTGGGAACTGCATCCGAAACTGGCAGGCTTGAGTCTTGTAGAGGGGGGTAGAATTCCAGGTGTAGC GGTGAAATGCGTAGAGATCTGGAGGAATACCGGTGGCGAAGGCGGCCCCCTGGA…
RPE8B-2-3	RAPID'E.coli 2	3	May 2023	Plant B	Breast calibration belt	Before	Clean	FCS	Escherichia coli	16S rRNA	>HYK780_53667800_F10 TAAAAGGGGCGCAAGCCTGATGCAGCCATGCCGCGTGTATGAAGAAGGCCTTCGGGTTGTAAAGTACTTTCAGCGGGGAG GAAGGGAGTAAAGTTAATACCTTTGCTCATTGACGTTACCCGCAGAAGAAGCACCGGCTAACTCCGTGCCAGCAGCCGCG GTAATACGGAGGGTGCAAGCGTTAATCGGAATTACTGGGCGTAAAGCGCACGCAGGCGGTTTGTTAAGTCAGATGTGAAA TCCCCGGGCTCAACCTGGGAACTGCATCTGATACTGGCAAGCTTGAGTCTCGTAGAGGGGGGTAGAATTCCAGGTGTAGC GGTGAAATGCGTAGAGATCTGGAGGAATACCGGTGGCGAAGGCGGCCCCCTGGA…
RPE10B-5-3	RAPID'E.coli 2	3	May 2023	Plant B	Floors in cutting area	Before	Clean	NFCS	Citrobacter braakii	16S rRNA	>HYK780_53667800_H10 GAGCAGGGGCGCAAGCCTGATGCAGCCATGCCGCGTGTATGAAGAAGGCCTTCGGGTTGTAAAGTACTTTCAGCGAGGAG GAAGGTGTTGAGGTTAATAACCGCAGCAATTGACGTTACTCGCAGAAGAAGCACCGGCTAACTCCGTGCCAGCAGCCGCG GTAATACGGAGGGTGCAAGCGTTAATCGGAATTACTGGGCGTAAAGCGCACGCAGGCGGTCTGTCAAGTCGGATGTGAAA TCCCCGGGCTCAACCTGGGAACTGCATCCGAAACTGGCAGGCTAGAGTCTTGTAGAGGGGGGTAGAATTCCAGGTGTAGC GGTGAAATGCGTAGAGATCTGGAGGAATACCGGTGGCGAAGGCGGCCCCCTGGA…
RPP2B-2-3	RAPID'P.aeruginosa	3	May 2023	Plant B	Floors in defeathering area	Before	Dirty	NFCS	Pseudomonas soli	16S rRNA	>HYK780_53667800_C2 GAAGAAGGGCGAAGCCTGATCCAGCCATGCCGCGTGTGTGAAGAAGGTCTTCGGATTGTAAAGCACTTTAAGTTGGGAGG AAGGGTTGTACGCTAATACCGTGCAATTTTGACGTTACCGACAGAATAAGCACCGGCTAACTCTGTGCCAGCAGCCGCGG TAATACAGAGGGTGCAAGCGTTAATCGGAATTACTGGGCGTAAAGCGCGCGTAGGTGGTTCGTTAAGTTGGATGTGAAAG CCCCGGGCTCAACCTGGGAACTGCATCCAAAACTGGCGAGCTAGAGTATGGTAGAGGGTGGTGGAATTTCCTGTGTAGCG GTGAAATGCGTAGATATAGGAAGGAACACCAGTGGCGAAGGCGACCACCTGGACT…
RPP2B-1-3	RAPID'P.aeruginosa	3	May 2023	Plant B	Floors in defeathering area	Before	Dirty	NFCS	Pseudomonas soli	rpoD	>GVR229_46192296_46192296 GTGAATCATGGGCGCCATCGCTCACTTCCCGGGTACTGTCGACTACATCCTCGGCGAATACGACCGTGTCACCTCCGAAG GCGGCCGTCTTTCCGACGTCCTCAGCGGTTACATCGACCCTGACGACAACATCGCCGCACCGACCGAAGAAGTACCAATC CCGGGTGCCAAGGCCGCTGCCGCGAAGGAAGAAAGCGACGAAGAAGACGAAGAGAACGCCGATGGCGACGACGAGGAAGA GGCCGAAAGCGGTCCGGACCCGGTCGTTGCCGCCCAGCGTTTTGGTGCAGTCAAGGATCAGCTGGTCGATACCCTCAAAG TGCTGAAGAAGCACGGTCGAGGCCATAAAGACAGCATCAGCGCCATGCA…
RPP2B-3-3	RAPID'P.aeruginosa	3	May 2023	Plant B	Floors in defeathering area	Before	Dirty	NFCS	Pseudomonas soli	rpoD	>GVR228_46192289_46192289 TATTCACGTGAGAA
RPP5B-1-3	RAPID'P.aeruginosa	3	May 2023	Plant B	Chilling transfer belt 2	Before	Clean	FCS	Pseudomonas aeruginosa	16S rRNA	>HYK780_53667800_E4 AGGGCGAAGCCTGATCCAGCCATGCCGCGTGTGTGAAGAAGGTCTTCGGATTGTAAAGCACTTTAAGTTGGGAGGAAGGG CAGTAAGTTAATACCTTGCTGTTTTGACGTTACCAACAGAATAAGCACCGGCTAACTTCGTGCCAGCAGCCGCGGTAATA CGAAGGGTGCAAGCGTTAATCGGAATTACTGGGCGTAAAGCGCGCGTAGGTGGTTCAGCAAGTTGGATGTGAAATCCCCG GGCTCAACCTGGGAACTGCATCCAAAACTACTGAGCTAGAGTACGGTAGAGGGTGGTGGAATTTCCTGTGTAGCGGTGAA ATGCGTAGATATAGGAAGGAACACCAGTGGCGAAGGCGACCACCTGGACTGATAC…
RPP3B-1-3	RAPID'P.aeruginosa	3	May 2023	Plant B	Evisceration machine	Before	Clean	FCS	Pseudomonas aeruginosa	rpoD	>GVR227_46192272_46192272 AATGATGAGCGCCATCGCCCAGTTCCCGGGCACGGTGGACAGCATCCTGGCCGACTACAATCGCATCGTCGCCGAAGGCG GTCGCCTCTCCGACGTCCTCAGCGGCTATATCGATCCCGATGACGGCAGCCTGCCCGCCGAAGAGGTGGAGCCGGTCAAC CTGAAGGACGATTCCGCCGACTCGAAAGAGAAGGACGACGAGGAAGAAGAAAGCGACGACAGCAGCGACAGCGACGACGA AGGCGACGGCGGTCCGGATCCGGAAGAGGCCCGCCTGCGTTTCACCGCGGTCTCCGAGCAGCTCGACAAGGCCAAGAAGG CCCTGAAGAAGCACGGTCGCGGCAGCAAGCAGGCCACCGCCGAACTCAC…
RPP3B-2-3	RAPID'P.aeruginosa	3	May 2023	Plant B	Evisceration machine	Before	Clean	FCS	Pseudomonas aeruginosa	rpoD	>GVR232_46192326_46192326 CGAGTGTGAGCGCCATCGCCCAGTTCCCGGGCACGGTGGACAGCATCCTGGCCGACTACAATCGCATCGTCGCCGAAGGC GGTCGCCTCTCCGACGTCCTCAGCGGCTATATCGATCCCGATGACGGCAGCCTGCCCGCCGAAGAGGTGGAGCCGGTCAA CCTGAAGGACGATTCCGCCGACTCGAAAGAGAAGGACGACGAGGAAGAAGAAAGCGACGACAGCAGCGACAGCGACGACG AAGGCGACGGCGGTCCGGATCCGGAAGAGGCCCGCCTGCGTTTCACCGCGGTCTCCGAGCAGCTCGACAAGGCCAAGAAG GCCCTGAAGAAGCACGGTCGCGGCAGCAAGCAGGCCACCGCCGAACTCA…
RPP3B-3-3	RAPID'P.aeruginosa	3	May 2023	Plant B	Evisceration machine	Before	Clean	FCS	Pseudomonas aeruginosa	rpoD	>GVR231_46192319_46192319 GATGTGAGCGCCATCGCCCAGTTCCCGGGCACGGTGGACAGCATCCTGGCCGACTACAATCGCATCGTCGCCGAAGGCGG TCGCCTCTCCGACGTCCTCAGCGGCTATATCGATCCCGATGACGGCAGCCTGCCCGCCGAAGAGGTGGAGCCGGTCAACC TGAAGGACGATTCCGCCGACTCGAAAGAGAAGGACGACGAGGAAGAAGAAAGCGACGACAGCAGCGACAGCGACGACGAA GGCGACGGCGGTCCGGATCCGGAAGAGGCCCGCCTGCGTTTCACCGCGGTCTCCGAGCAGCTCGACAAGGCCAAGAAGGC CCTGAAGAAGCACGGTCGCGGCAGCAAGCAGGCCACCGCCGAACTCACC…
RPP3B-4-3	RAPID'P.aeruginosa	3	May 2023	Plant B	Evisceration machine	Before	Clean	FCS	Pseudomonas aeruginosa	rpoD	>GVR230_46192302_46192302 GCGAGTGTGAGCGCCATCGCCCAGTTCCCGGGCACGGTGGACAGCATCCTGGCCGACTACAATCGCATCGTCGCCGAAGG CGGTCGCCTCTCCGACGTCCTCAGCGGCTATATCGATCCCGATGACGGCAGCCTGCCCGCCGAAGAGGTGGAGCCGGTCA ACCTGAAGGACGATTCCGCCGACTCGAAAGAGAAGGACGACGAGGAAGAAGAAAGCGACGACAGCAGCGACAGCGACGAC GAAGGCGACGGCGGTCCGGATCCGGAAGAGGCCCGCCTGCGTTTCACCGCGGTCTCCGAGCAGCTCGACAAGGCCAAGAA GGCCCTGAAGAAGCACGGTCGCGGCAGCAAGCAGGCCACCGCCGAACTC…
RPP1A-1-3	RAPID'P.aeruginosa	3	May 2023	Plant B	Defeathering area	After	Dirty	NFCS	Pseudomonas aeruginosa	rpoD	>GVR234_46192340_46192340 GCGAGTGTGAGCGCCATCGCCCAGTTCCCGGGCACGGTGGACAGCATCCTGGCCGACTACAATCGCATCGTCGCCGAAGG CGGTCGCCTCTCCGACGTCCTCAGCGGCTATATCGATCCCGATGACGGCAGCCTGCCCGCCGAAGAGGTGGAGCCGGTCA ACCTGAAGGACGATTCCGCCGACTCGAAAGAGAAGGACGACGAGGAAGAAGAAAGCGACGACAGCAGCGACAGCGACGAC GAAGGCGACGGCGGTCCGGATCCGGAAGAAGCCCGCCTGCGTTTCACCGCGGTCTCCGAGCAGCTCGACAAGGCCAAGAA GGCCCTGAAGAAGCACGGTCGCGGCAGCAAGCAGGCCACCGCCGAACTC…
RPP1A-2-3	RAPID'P.aeruginosa	3	May 2023	Plant B	Defeathering area	After	Dirty	NFCS	Pseudomonas aeruginosa	rpoD	>GVR233_46192333_46192333 CGAGTGTGAGCGCCATCGCCCAGTTCCCGGGCACGGTGGACAGCATCCTGGCCGACTACAATCGCATCGTCGCCGAAGGC GGTCGCCTCTCCGACGTCCTCAGCGGCTATATCGATCCCGATGACGGCAGCCTGCCCGCCGAAGAGGTGGAGCCGGTCAA CCTGAAGGACGATTCCGCCGACTCGAAAGAGAAGGACGACGAGGAAGAAGAAAGCGACGACAGCAGCGACAGCGACGACG AAGGCGACGGCGGTCCGGATCCGGAAGAAGCCCGCCTGCGTTTCACCGCGGTCTCCGAGCAGCTCGACAAGGCCAAGAAG GCCCTGAAGAAGCACGGTCGCGGCAGCAAGCAGGCCACCGCCGAACTCA…
RPP1A-3-3	RAPID'P.aeruginosa	3	May 2023	Plant B	Defeathering area	After	Dirty	NFCS	Pseudomonas aeruginosa	rpoD	>HYK768_53667688_53667688 CGAGGTGTGAGCGCCATCGCCCAGTTCCCGGGCACGGTGGACAGCATCCTGGCCGACTACAATCGCATCGTCGCCGAAGG CGGTCGCCTCTCCGATGTCCTCAGCGGCTATATCGATCCCGATGACGGCAGCTTGCCCGCCGAAGAGGTGGAGCCGGTCA ACCTGAAGGACGATTCCGCCGACTCGAAAGAGAAGGACGACGAGGAAGAAGAAAGCGACGACAGCAGCGACAGCGACGAC GAAGGCGACGGCGGTCCGGATCCGGAAGAAGCCCGCCTGCGTTTCACCGCGGTCTCCGAGCAACTTGACAAGGCCAAGAA GGCCCTGAAGAAGCACGGTCGCGGCAGCAAGCAGGCCACCGCCGAACTC…
RPP4B-1-3	RAPID'P.aeruginosa	3	May 2023	Plant B	Chilling transfer belt	Before	Clean	FCS	Pseudomonas soli	16S rRNA	>HYK780_53667800_E6 GAAGAAGGGCGAAGCCTGATCCAGCCATGCCGCGTGTGTGAAGAAGGTCTTCGGATTGTAAAGCACTTTAAGTTGGGAGG AAGGGTTGTACGCTAATACCGTGCAATTTTGACGTTACCGACAGAATAAGCACCGGCTAACTCTGTGCCAGCAGCCGCGG TAATACAGAGGGTGCAAGCGTTAATCGGAATTACTGGGCGTAAAGCGCGCGTAGGTGGTTCGTTAAGTTGGATGTGAAAG CCCCGGGCTCAACCTGGGAACTGCATCCAAAACTGGCGAGCTAGAGTATGGTAGAGGGTGGTGGAATTTCCTGTGTAGCG GTGAAATGCGTAGATATAGGAAGGAACACCAGTGGCGAAGGCGACCACCTGGACT…
RPP4B-2-3	RAPID'P.aeruginosa	3	May 2023	Plant B	Chilling transfer belt	Before	Clean	FCS	Pseudomonas sp.	16S rRNA	>HYK780_53667800_F6 TGGAAGAAGGGCGAAGCCTGATCCAGCCATGCCGCGTGTGTGAAGAAGGTCTTCGGATTGTAAAGCACTTTAAGTTGGGA GGAAGGGCAGTAAGTTAATACCTTGCTGTTTTGACGTTACCGACAGAATAAGCACCGGCTAACTCTGTGCCAGCAGCCGC GGTAATACAGAGGGTGCAAGCGTTAATCGGAATTACTGGGCGTAAAGCGCGCGTAGGTGGTTCGTTAAGTTGGATGTGAA AGCCCCGGGCTCAACCTGGGAACTGCATCCAAAACTGGCGAGCTAGAGTATGGTAGAGGGTGGTGGAATTTCCTGTGTAG CGGTGAAATGCGTAGATATAGGAAGGAACACCAGTGGCGAAGGCGACCACCTGGA…
RPP4B-3-3	RAPID'P.aeruginosa	3	May 2023	Plant B	Chilling transfer belt	Before	Clean	FCS	Pseudomonas mosselii	16S rRNA	>HYK780_53667800_G6 GAAGAAGGGCGAAGCCTGATCCAGCCATGCCGCGTGTGTGAAGAAGGTCTTCGGATTGTAAAGCACTTTAAGTTGGGAGG AAGGGCAGTAAGCTAATACCTTGCTGTTTTGACGTTACCGACAGAATAAGCACCGGCTAACTCTGTGCCAGCAGCCGCGG TAATACAGAGGGTGCAAGCGTTAATCGGAATTACTGGGCGTAAAGCGCGCGTAGGTGGTTCGTTAAGTTGGATGTGAAAG CCCCGGGCTCAACCTGGGAACTGCATCCAAAACTGGCGAGCTAGAGTATGGTAGAGGGTGGTGGAATTTCCTGTGTAGCG GTGAAATGCGTAGATATAGGAAGGAACACCAGTGGCGAAGGCGACCACCTGGACT…
RPP1B-4-3	RAPID'P.aeruginosa	3	May 2023	Plant B	Defeathering area	Before	Dirty	NFCS	Pseudomonas aeruginosa	rpoD	>HYK767_53667671_53667671 GAAGGCGGGCGCCTCTCCGACGTCCTCAGCGGCTATATCGATCCCGATGACGGCAGCCTGCCCGCCGAAGAGGTGGAGCC GGTCAACCTGAAGGACGATTCCGCCGACTCGAAAGAGAAGGACGACGAGGAAAAAAAAAGCGACGACGGCAGCGA
RPP1B-1-3	RAPID'P.aeruginosa	3	May 2023	Plant B	Defeathering area	Before	Dirty	NFCS	Pseudomonas aeruginosa	rpoD	>HYK766_53667664_53667664 CGAAGTGTGAGCGCCATCGCCCAGTTCCCGGGCACGGTGGACAGCATCCTGGCCGACTACAATCGCATCGTCGCCGAAGG CGGTCGCCTCTCCGACGTCCTCAGCGGCTATATCGATCCCGATGACGGCAGCCTGCCCGCCGAAGAGGTGGAGCCGGTCA ACCTGAAGGACGATTCCGCCGACTCGAAAGAGAAGGACGACGAGGAAGAAGAAAGCGACGACAGCAGCGACAGCGACGAC GAAGGCGACGGCGGTCCGGATCCGGAAGAAGCCCGCCTGCGTTTCACCGCGGTCTCCGAGCAGCTCGACAAGGCCAAGAA GGCCCTGAAGAAGCACGGTCGCGGCAGCAAGCAGGCCACCGCCGAACTC…
RPP1B-2-3	RAPID'P.aeruginosa	3	May 2023	Plant B	Defeathering area	Before	Dirty	NFCS	Pseudomonas aeruginosa	rpoD	>HYK771_53667718_53667718 AGGTGTGAGCGCCATCGCCCAGTTCCCGGGCACGGTGGACAGCATCCTGGCCGACTACAATCGCATCGTCGCCGAAGGCG GTCGCCTCTCCGATGTCCTCAGCGGCTATATCGATCCCGATGACGGCAGCTTGCCCGCCGAAGAGGTGGAGCCGGTCAAC CTGAAGGACGATTCCGCCGACTCGAAAGAGAAGGACGACGAGGAAGAAGAAAGCGACGACAGCAGCGACAGCGACGACGA AGGCGACGGCGGTCCGGATCCGGAAGAAGCCCGCCTGCGTTTCACCGCGGTCTCCGAGCAACTTGACAAGGCCAAGAAGG CCCTGAAGAAGCACGGTCGCGGCAGCAAGCAGGCCACCGCCGAACTCAC…
RPP1B-3-3	RAPID'P.aeruginosa	3	May 2023	Plant B	Defeathering area	Before	Dirty	NFCS	Pseudomonas aeruginosa	rpoD	>HYK770_53667701_53667701 GAGTGTGAGCGCCATCGCCCAGTTCCCGGGCACGGTGGACAGCATCCTGGCCGACTACAATCGCATCGTCGCCGAAGGCG GTCGCCTCTCCGACGTCCTCAGCGGCTATATCGATCCCGATGACGGCAGCCTGCCCGCCGAAGAGGTGGAGCCGGTCAAC CTGAAGGACGATTCCGCCGACTCGAAAGAGAAGGACGACGAGGAAGAAGAAAGCGACGACAGCAGCGACAGCGACGACGA AGGCGACGGCGGTCCGGATCCGGAAGAAGCCCGCCTGCGTTTCACCGCGGTCTCCGAGCAGCTCGACAAGGCCAAGAAGG CCCTGAAGAAGCACGGTCGCGGCAGCAAGCAGGCCACCGCCGAACTCAC…
S-B1A-1-1	Slanetz & Bartley	1	March 2022	Plant A	Transport truck	After	Black	NFCS	Enterococcus faecium	16S rRNA	>FRE661_38266615_G1 GGGACGAAAGTCTGACCGAGCAACGCCGCGTGAGTGAAGAAGGTTTTCGGATCGTAAAACTCTGTTGTTAGAGAAGAACA AGGATGAGAGTAACTGTTCATCCCTTGACGGTATCTAACCAGAAAGCCACGGCTAACTACGTGCCAGCAGCCGCGGTAAT ACGTAGGTGGCAAGCGTTGTCCGGATTTATTGGGCGTAAAGCGAGCGCAGGCGGTTTCTTAAGTCTGATGTGAAAGCCCC CGGCTCAACCGGGGAGGGTCATTGGAAACTGGGAGACTTGAGTGCAGAAGAGGAGAGTGGAATTCCATGTGTAGCGGTGA AATGCGTAGATATATGGAGGAACACCAGTGGCGAAGGCGGCTCTCTGGTCTGTAA…
S-B1A-2-1	Slanetz & Bartley	1	March 2022	Plant A	Transport truck	After	Black	NFCS	Enterococcus faecalis	16S rRNA	>FRE661_38266615_C2 ATGGAACGAAAGTCTGACCGAGCAACGCCGCGTGAGTGAAGAAGGTTTTCGGATCGTAAAACTCTGTTGTTAGAGAAGAA CAAGGACGTTAGTAACTGAACGTCCCCTGACGGTATCTAACCAGAAAGCCACGGCTAACTACGTGCCAGCAGCCGCGGTA ATACGTAGGTGGCAAGCGTTGTCCGGATTTATTGGGCGTAAAGCGAGCGCAGGCGGTTTCTTAAGTCTGATGTGAAAGCC CCCGGCTCAACCGGGGAGGGTCATTGGAAACTGGGAGACTTGAGTGCAGAAGAGGAGAGTGGAATTCCATGTGTAGCGGT GAAATGCGTAGATATATGGAGGAACACCAGTGGCGAAGGCGGCTCTCTGGTCTGT…
S-B1A-3-1	Slanetz & Bartley	1	March 2022	Plant A	Transport truck	After	Black	NFCS	Enterococcus faecalis	16S rRNA	>FRE661_38266615_C1 GGGACGAAAGTCTGACCGAGCAACGCCGCGTGAGTGAAGAAGGTTTTCGGATCGTAAAACTCTGTTGTTAGAGAAGAACA AGGACGTTAGTAACTGAACGTCCCCTGACGGTATCTAACCAGAAAGCCACGGCTAACTACGTGCCAGCAGCCGCGGTAAT ACGTAGGTGGCAAGCGTTGTCCGGATTTATTGGGCGTAAAGCGAGCGCAGGCGGTTTCTTAAGTCTGATGTGAAAGCCCC CGGCTCAACCGGGGAGGGTCATTGGAAACTGGGAGACTTGAGTGCAGAAGAGGAGAGTGGAATTCCATGTGTAGCGGTGA AATGCGTAGATATATGGAGGAACACCAGTGGCGAAGGCGGCTCTCTGGTCTGTAA…
S-B1A-4-1	Slanetz & Bartley	1	March 2022	Plant A	Transport truck	After	Black	NFCS	Enterococcus faecium	16S rRNA	>FRE661_38266615_F2 GATGGAAGAAAGTCTGACCGAGCAACGCCGCGTGAGTGAAGAAGGTTTTCGGATCGTAAAACTCTGTTGTTAGAGAAGAA CAAGGATGAGAGTAACTGTTCATCCCTTGACGGTATCTAACCAGAAAGCCACGGCTAACTACGTGCCAGCAGCCGCGGTA ATACGTAGGTGGCAAGCGTTGTCCGGATTTATTGGGCGTAAAGCGAGCGCAGGCGGTTTCTTAAGTCTGATGTGAAAGCC CCCGGCTCAACCGGGGAGGGTCATTGGAAACTGGGAGACTTGAGTGCAGAAGAGGAGAGTGGAATTCCATGTGTAGCGGT GAAATGCGTAGATATATGGAGGAACACCAGTGGCGAAGGCGGCTCTCTGGTCTGT…
S-B2A-1-1	Slanetz & Bartley	1	March 2022	Plant A	Transport boxes	After	Black	NFCS	Enterococcus faecalis	16S rRNA	>FRE661_38266615_H1 ATGGACGGAAAGTCTGACCGAGCAACGCCGCGTGAGTGAAGAAGGTTTTCGGATCGTAAAACTCTGTTGTTAGAGAAGAA CAAGGACGTTAGTAACTGAACGTCCCCTGACGGTATCTAACCAGAAAGCCACGGCTAACTACGTGCCAGCAGCCGCGGTA ATACGTAGGTGGCAAGCGTTGTCCGGATTTATTGGGCGTAAAGCGAGCGCAGGCGGTTTCTTAAGTCTGATGTGAAAGCC CCCGGCTCAACCGGGGAGGGTCATTGGAAACTGGGAGACTTGAGTGCAGAAGAGGAGAGTGGAATTCCATGTGTAGCGGT GAAATGCGTAGATATATGGAGGAACACCAGTGGCGAAGGCGGCTCTCTGGTCTGT…
S-B2A-2-1	Slanetz & Bartley	1	March 2022	Plant A	Transport boxes	After	Black	NFCS	Enterococcus faecium	16S rRNA	>FRE661_38266615_A1 ATGGGAAGAAGTCTGACCGAGCAACGCCGCGTGAGTGAAGAAGGTTTTCGGATCGTAAAACTCTGTTGTTAGAGAAGAAC AAGGATGAGAGTAACTGTTCATCCCTTGACGGTATCTAACCAGAAAGCCACGGCTAACTACGTGCCAGCAGCCGCGGTAA TACGTAGGTGGCAAGCGTTGTCCGGATTTATTGGGCGTAAAGCGAGCGCAGGCGGTTTCTTAAGTCTGATGTGAAAGCCC CCGGCTCAACCGGGGAGGGTCATTGGAAACTGGGAGACTTGAGTGCAGAAGAGGAGAGTGGAATTCCATGTGTAGCGGTG AAATGCGTAGATATATGGAGGAACACCAGTGGCGAAGGCGGCTCTCTGGTCTGTA…
S-B3A-1-1	Slanetz & Bartley	1	March 2022	Plant A	Plucking machine	After	Black	NFCS	Enterococcus faecium	16S rRNA	>FRE661_38266615_A2 CGGATGGGACGAAAGTCTGACCGAGCAACGCCGCGTGAGTGAAGAAGGTTTTCGGATCGTAAAACTCTGTTGTTAGAGAA GAACAAGGATGAGAGTAACTGTTCATCCCTTGACGGTATCTAACCAGAAAGCCACGGCTAACTACGTGCCAGCAGCCGCG GTAATACGTAGGTGGCAAGCGTTGTCCGGATTTATTGGGCGTAAAGCGAGCGCAGGCGGTTTCTTAAGTCTGATGTGAAA GCCCCCGGCTCAACCGGGGAGGGTCATTGGAAACTGGGAGACTTGAGTGCAGAAGAGGAGAGTGGAATTCCATGTGTAGC GGTGAAATGCGTAGATATATGGAGGAACACCAGTGGCGAAGGCGGCTCTCTGGTC…
S-B3A-2-1	Slanetz & Bartley	1	March 2022	Plant A	Plucking machine	After	Black	NFCS	Enterococcus faecium	16S rRNA	>FRE661_38266615_C3 TCGGATGGGACGAAAGTCTGACCGAGCAACGCCGCGTGAGTGAAGAAGGTTTTCGGATCGTAAAACTCTGTTGTTAGAGA AGAACAAGGATGAGAGTAACTGTTCATCCCTTGACGGTATCTAACCAGAAAGCCACGGCTAACTACGTGCCAGCAGCCGC GGTAATACGTAGGTGGCAAGCGTTGTCCGGATTTATTGGGCGTAAAGCGAGCGCAGGCGGTTTCTTAAGTCTGATGTGAA AGCCCCCGGCTCAACCGGGGAGGGTCATTGGAAACTGGGAGACTTGAGTGCAGAAGAGGAGAGTGGAATTCCATGTGTAG CGGTGAAATGCGTAGATATATGGAGGAACACCAGTGGCGAAGGCGGCTCTCTGGT…
S-B11A-1-1	Slanetz & Bartley	1	March 2022	Plant A	Conveyor to filling machine	After	Red	FCS	Enterococcus faecalis	16S rRNA	>FRE661_38266615_H2 AGGGACGAAAGTCTGACCGAGCAACGCCGCGTGAGTGAAGAAGGTTTTCGGATCGTAAAACTCTGTTGTTAGAGAAGAAC AAGGACGTTAGTAACTGAACGTCCCCTGACGGTATCTAACCAGAAAGCCACGGCTAACTACGTGCCAGCAGCCGCGGTAA TACGTAGGTGGCAAGCGTTGTCCGGATTTATTGGGCGTAAAGCGAGCGCAGGCGGTTTCTTAAGTCTGATGTGAAAGCCC CCGGCTCAACCGGGGAGGGTCATTGGAAACTGGGAGACTTGAGTGCAGAAGAGGAGAGTGGAATTCCATGTGTAGCGGTG AAATGCGTAGATATATGGAGGAACACCAGTGGCGAAGGCGGCTCTCTGGTCTGTA…
S-B1B-1-1	Slanetz & Bartley	1	March 2022	Plant A	Transport truck	Before	Black	NFCS	Enterococcus faecalis	16S rRNA	>FRE661_38266615_G2 GGGAAGAAAGTCTGACCGAGCAACGCCGCGTGAGTGAAGAAGGTTTTCGGATCGTAAAACTCTGTTGTTAGAGAAGAACA AGGACGTTAGTAACTGAACGTCCCCTGACGGTATCTAACCAGAAAGCCACGGCTAACTACGTGCCAGCAGCCGCGGTAAT ACGTAGGTGGCAAGCGTTGTCCGGATTTATTGGGCGTAAAGCGAGCGCAGGCGGTTTCTTAAGTCTGATGTGAAAGCCCC CGGCTCAACCGGGGAGGGTCATTGGAAACTGGGAGACTTGAGTGCAGAAGAGGAGAGTGGAATTCCATGTGTAGCGGTGA AATGCGTAGATATATGGAGGAACACCAGTGGCGAAGGCGGCTCTCTGGTCTGTAA…
S-B1B-2-1	Slanetz & Bartley	1	March 2022	Plant A	Transport truck	Before	Black	NFCS	Enterococcus faecalis	16S rRNA	>FRE661_38266615_B1 GAACGGCATGGACGAAAGTCTGACCGAGCAACGCCGCGTGAGTGAAGAAGGTTTTCGGATCGTAAAACTCTGTTGTTAGA GAAGAACAAGGACGTTAGTAACTGAACGTCCCCTGACGGTATCTAACCAGAAAGCCACGGCTAACTACGTGCCAGCAGCC GCGGTAATACGTAGGTGGCAAGCGTTGTCCGGATTTATTGGGCGTAAAGCGAGCGCAGGCGGTTTCTTAAGTCTGATGTG AAAGCCCCCGGCTCAACCGGGGAGGGTCATTGGAAACTGGGAGACTTGAGTGCAGAAGAGGAGAGTGGAATTCCATGTGT AGCGGTGAAATGCGTAGATATATGGAGGAACACCAGTGGCGAAGGCGGCTCTCTG…
S-B1B-3-1	Slanetz & Bartley	1	March 2022	Plant A	Transport truck	Before	Black	NFCS	Enterococcus faecium	16S rRNA	>FRE661_38266615_E2 GGACGAAAGTCTGACCGAGCAACGCCGCGTGAGTGAAGAAGGTTTTCGGATCGTAAAACTCTGTTGTTAGAGAAGAACAA GGATGAGAGTAACTGTTCATCCCTTGACGGTATCTAACCAGAAAGCCACGGCTAACTACGTGCCAGCAGCCGCGGTAATA CGTAGGTGGCAAGCGTTGTCCGGATTTATTGGGCGTAAAGCGAGCGCAGGCGGTTTCTTAAGTCTGATGTGAAAGCCCCC GGCTCAACCGGGGAGGGTCATTGGAAACTGGGAGACTTGAGTGCAGAAGAGGAGAGTGGAATTCCATGTGTAGCGGTGAA ATGCGTAGATATATGGAGGAACACCAGTGGCGAAGGCGGCTCTCTGGTCTGTAAC…
S-B1B-4-1	Slanetz & Bartley	1	March 2022	Plant A	Transport truck	Before	Black	NFCS	Enterococcus faecium	16S rRNA	>FRE661_38266615_F1 ATGGACGAAAGTCTGACCGAGCAACGCCGCGTGAGTGAAGAAGGTTTTCGGATCGTAAAACTCTGTTGTTAGAGAAGAAC AAGGATGAGAGTAACTGTTCATCCCTTGACGGTATCTAACCAGAAAGCCACGGCTAACTACGTGCCAGCAGCCGCGGTAA TACGTAGGTGGCAAGCGTTGTCCGGATTTATTGGGCGTAAAGCGAGCGCAGGCGGTTTCTTAAGTCTGATGTGAAAGCCC CCGGCTCAACCGGGGAGGGTCATTGGAAACTGGGAGACTTGAGTGCAGAAGAGGAGAGTGGAATTCCATGTGTAGCGGTG AAATGCGTAGATATATGGAGGAACACCAGTGGCGAAGGCGGCTCTCTGGTCTGTA…
S-B2B-1-1	Slanetz & Bartley	1	March 2022	Plant A	Transport boxes	Before	Black	NFCS	Enterococcus faecalis	16S rRNA	>FRE661_38266615_F3 GGGAAGAAAGTCTGACCGAGCAACGCCGCGTGAGTGAAGAAGGTTTTCGGATCGTAAAACTCTGTTGTTAGAGAAGAACA AGGACGTTAGTAACTGAACGTCCCCTGACGGTATCTAACCAGAAAGCCACGGCTAACTACGTGCCAGCAGCCGCGGTAAT ACGTAGGTGGCAAGCGTTGTCCGGATTTATTGGGCGTAAAGCGAGCGCAGGCGGTTTCTTAAGTCTGATGTGAAAGCCCC CGGCTCAACCGGGGAGGGTCATTGGAAACTGGGAGACTTGAGTGCAGAAGAGGAGAGTGGAATTCCATGTGTAGCGGTGA AATGCGTAGATATATGGAGGAACACCAGTGGCGAAGGCGGCTCTCTGGTCTGTAA…
S-B2B-2-1	Slanetz & Bartley	1	March 2022	Plant A	Transport boxes	Before	Black	NFCS	Enterococcus faecium	16S rRNA	>FRE661_38266615_G3 TGGGACGAAAGTCTGACCGAGCAACGCCGCGTGAGTGAAGAAGGTTTTCGGATCGTAAAACTCTGTTGTTAGAGAAGAAC AAGGATGAGAGTAACTGTTCATCCCTTGACGGTATCTAACCAGAAAGCCACGGCTAACTACGTGCCAGCAGCCGCGGTAA TACGTAGGTGGCAAGCGTTGTCCGGATTTATTGGGCGTAAAGCGAGCGCAGGCGGTTTCTTAAGTCTGATGTGAAAGCCC CCGGCTCAACCGGGGAGGGTCATTGGAAACTGGGAGACTTGAGTGCAGAAGAGGAGAGTGGAATTCCATGTGTAGCGGTG AAATGCGTAGATATATGGAGGAACACCAGTGGCGAAGGCGGCTCTCTGGTCTGTA…
S-B2B-3-1	Slanetz & Bartley	1	March 2022	Plant A	Transport boxes	Before	Black	NFCS	Enterococcus faecalis	16S rRNA	>FRE661_38266615_D3 GGGAAGAAAGTCTGACCGAGCAACGCCGCGTGAGTGAAGAAGGTTTTCGGATCGTAAAACTCTGTTGTTAGAGAAGAACA AGGACGTTAGTAACTGAACGTCCCCTGACGGTATCTAACCAGAAAGCCACGGCTAACTACGTGCCAGCAGCCGCGGTAAT ACGTAGGTGGCAAGCGTTGTCCGGATTTATTGGGCGTAAAGCGAGCGCAGGCGGTTTCTTAAGTCTGATGTGAAAGCCCC CGGCTCAACCGGGGAGGGTCATTGGAAACTGGGAGACTTGAGTGCAGAAGAGGAGAGTGGAATTCCATGTGTAGCGGTGA AATGCGTAGATATATGGAGGAACACCAGTGGCGAAGGCGGCTCTCTGGTCTGTAA…
S-B2B-4-1	Slanetz & Bartley	1	March 2022	Plant A	Transport boxes	Before	Black	NFCS	Enterococcus faecalis	16S rRNA	>FRE661_38266615_B3 AATGGACGAAGTCTGACCGAGCAACGCCGCGTGAGTGAAGAAGGTTTTCGGATCGTAAAACTCTGTTGTTAGAGAAGAAC AAGGACGTTAGTAACTGAACGTCCCCTGACGGTATCTAACCAGAAAGCCACGGCTAACTACGTGCCAGCAGCCGCGGTAA TACGTAGGTGGCAAGCGTTGTCCGGATTTATTGGGCGTAAAGCGAGCGCAGGCGGTTTCTTAAGTCTGATGTGAAAGCCC CCGGCTCAACCGGGGAGGGTCATTGGAAACTGGGAGACTTGAGTGCAGAAGAGGAGAGTGGAATTCCATGTGTAGCGGTG AAATGCGTAGATATATGGAGGAACACCAGTGGCGAAGGCGGCTCTCTGGTCTGTA…
S-B3B-1-1	Slanetz & Bartley	1	March 2022	Plant A	Plucking machine	Before	Black	NFCS	Enterococcus faecalis	16S rRNA	>FRE661_38266615_E3 GATGGGAGAAAGTCTGACCGAGCAACGCCGCGTGAGTGAAGAAGGTTTTCGGATCGTAAAACTCTGTTGTTAGAGAAGAA CAAGGACGTTAGTAACTGAACGTCCCCTGACGGTATCTAACCAGAAAGCCACGGCTAACTACGTGCCAGCAGCCGCGGTA ATACGTAGGTGGCAAGCGTTGTCCGGATTTATTGGGCGTAAAGCGAGCGCAGGCGGTTTCTTAAGTCTGATGTGAAAGCC CCCGGCTCAACCGGGGAGGGTCATTGGAAACTGGGAGACTTGAGTGCAGAAGAGGAGAGTGGAATTCCATGTGTAGCGGT GAAATGCGTAGATATATGGAGGAACACCAGTGGCGAAGGCGGCTCTCTGGTCTGT…
S-B3B-2-1	Slanetz & Bartley	1	March 2022	Plant A	Plucking machine	Before	Black	NFCS	Enterococcus faecalis	16S rRNA	>FRE661_38266615_D2 CAGGGACGAAAGTCTGACCGAGCAACGCCGCGTGAGTGAAGAAGGTTTTCGGATCGTAAAACTCTGTTGTTAGAGAAGAA CAAGGACGTTAGTAACTGAACGTCCCCTGACGGTATCTAACCAGAAAGCCACGGCTAACTACGTGCCAGCAGCCGCGGTA ATACGTAGGTGGCAAGCGTTGTCCGGATTTATTGGGCGTAAAGCGAGCGCAGGCGGTTTCTTAAGTCTGATGTGAAAGCC CCCGGCTCAACCGGGGAGGGTCATTGGAAACTGGGAGACTTGAGTGCAGAAGAGGAGAGTGGAATTCCATGTGTAGCGGT GAAATGCGTAGATATATGGAGGAACACCAGTGGCGAAGGCGGCTCTCTGGTCTGT…
S-B3B-3-1	Slanetz & Bartley	1	March 2022	Plant A	Plucking machine	Before	Black	NFCS	Enterococcus faecalis	16S rRNA	>FRE661_38266615_D1 TGGGACGAAAGTCTGACCGAGCAACGCCGCGTGAGTGAAGAAGGTTTTCGGATCGTAAAACTCTGTTGTTAGAGAAGAAC AAGGACGTTAGTAACTGAACGTCCCCTGACGGTATCTAACCAGAAAGCCACGGCTAACTACGTGCCAGCAGCCGCGGTAA TACGTAGGTGGCAAGCGTTGTCCGGATTTATTGGGCGTAAAGCGAGCGCAGGCGGTTTCTTAAGTCTGATGTGAAAGCCC CCGGCTCAACCGGGGAGGGTCATTGGAAACTGGGAGACTTGAGTGCAGAAGAGGAGAGTGGAATTCCATGTGTAGCGGTG AAATGCGTAGATATATGGAGGAACACCAGTGGCGAAGGCGGCTCTCTGGTCTGTA…
S-B3B-4-1	Slanetz & Bartley	1	March 2022	Plant A	Plucking machine	Before	Black	NFCS	Enterococcus faecalis	16S rRNA	>FRE661_38266615_A3 GGGAAGAAAGTCTGACCGAGCAACGCCGCGTGAGTGAAGAAGGTTTTCGGATCGTAAAACTCTGTTGTTAGAGAAGAACA AGGACGTTAGTAACTGAACGTCCCCTGACGGTATCTAACCAGAAAGCCACGGCTAACTACGTGCCAGCAGCCGCGGTAAT ACGTAGGTGGCAAGCGTTGTCCGGATTTATTGGGCGTAAAGCGAGCGCAGGCGGTTTCTTAAGTCTGATGTGAAAGCCCC CGGCTCAACCGGGGAGGGTCATTGGAAACTGGGAGACTTGAGTGCAGAAGAGGAGAGTGGAATTCCATGTGTAGCGGTGA AATGCGTAGATATATGGAGGAACACCAGTGGCGAAGGCGGCTCTCTGGTCTGTAA…
S-B4B-1-1	Slanetz & Bartley	1	March 2022	Plant A	Organ extraction	Before	Grey	FCS	Enterococcus faecalis	16S rRNA	>FRE661_38266615_E1 AGGGACGAAAGTCTGACCGAGCAACGCCGCGTGAGTGAAGAAGGTTTTCGGATCGTAAAACTCTGTTGTTAGAGAAGAAC AAGGACGTTAGTAACTGAACGTCCCCTGACGGTATCTAACCAGAAAGCCACGGCTAACTACGTGCCAGCAGCCGCGGTAA TACGTAGGTGGCAAGCGTTGTCCGGATTTATTGGGCGTAAAGCGAGCGCAGGCGGTTTCTTAAGTCTGATGTGAAAGCCC CCGGCTCAACCGGGGAGGGTCATTGGAAACTGGGAGACTTGAGTGCAGAAGAGGAGAGTGGAATTCCATGTGTAGCGGTG AAATGCGTAGATATATGGAGGAACACCAGTGGCGAAGGCGGCTCTCTGGTCTGTA…
S-B6B-1-1	Slanetz & Bartley	1	March 2022	Plant A	Conveyor for trimming	Before	Blue	FCS	Enterococcus faecalis	16S rRNA	>FRE661_38266615_B2 GGGACGAAAGTCTGACCGAGCAACGCCGCGTGAGTGAAGAAGGTTTTCGGATCGTAAAACTCTGTTGTTAGAGAAGAACA AGGACGTTAGTAACTGAACGTCCCCTGACGGTATCTAACCAGAAAGCCACGGCTAACTACGTGCCAGCAGCCGCGGTAAT ACGTAGGTGGCAAGCGTTGTCCGGATTTATTGGGCGTAAAGCGAGCGCAGGCGGTTTCTTAAGTCTGATGTGAAAGCCCC CGGCTCAACCGGGGAGGGTCATTGGAAACTGGGAGACTTGAGTGCAGAAGAGGAGAGTGGAATTCCATGTGTAGCGGTGA AATGCGTAGATATATGGAGGAACACCAGTGGCGAAGGCGGCTCTCTGGTCTGTAA…
VRB1A-1-1	VRBGA	1	March 2022	Plant A	Transport truck	After	Black	NFCS	Escherichia coli	16S rRNA	>FRE661_38266615_D4 GAAGCATGGGCGCAAGCCTGATGCAGCCATGCCGCGTGTATGAAGAAGGCCTTCGGGTTGTAAAGTACTTTCAGCGGGGA GGAAGGGAGTAAAGTTAATACCTTTGCTCATTGACGTTACCCGCAGAAGAAGCACCGGCTAACTCCGTGCCAGCAGCCGC GGTAATACGGAGGGTGCAAGCGTTAATCGGAATTACTGGGCGTAAAGCGCACGCAGGCGGTTTGTTAAGTCAGATGTGAA ATCCCCGGGCTCAACCTGGGAACTGCATCTGATACTGGCAAGCTTGAGTCTCGTAGAGGGGGGTAGAATTCCAGGTGTAG CGGTGAAATGCGTAGAGATCTGGAGGAATACCGGTGGCGAAGGCGGCCCCCTGGA…
VRB10A-1-1	VRBGA	1	March 2022	Plant A	Inside brining vessel	After	Yellow	FCS	Proteus vulgaris	16S rRNA	>FRE661_38266615_B6 AAGAATGGGCGCAAGCCTGATGCAGCCATGCCGCGTGTATGAAGAAGGCCTTAGGGTTGTAAAGTACTTTCAGCGGGGAG GAAGGTGATAAAGTTAATACCTTTGTCAATTGACGTTACCCGCAGAAGAAGCACCGGCTAACTCCGTGCCAGCAGCCGCG GTAATACGGAGGGTGCAAGCGTTAATCGGAATTACTGGGCGTAAAGCGCACGCAGGCGGTCAATTAAGTCAGATGTGAAA GCCCCGAGCTTAACTTGGGAATTGCATCTGAAACTGGTTGGCTAGAGTCTTGTAGAGGGGGGTAGAATTCCACGTGTAGC GGTGAAATGCGTAGAGATGTGGAGGAATACCGGTGGCGAAGGCGGCCCCCTGGAC…
VRB1B-1-1	VRBGA	1	March 2022	Plant A	Transport truck	Before	Black	NFCS	Escherichia coli	16S rRNA	>FRE661_38266615_H3 GGAAGCATGGGCGCAAGCCTGATGCAGCCATGCCGCGTGTATGAAGAAGGCCTTCGGGTTGTAAAGTACTTTCAGCGGGG AGGAAGGGAGTAAAGTTAATACCTTTGCTCATTGACGTTACCCGCAGAAGAAGCACCGGCTAACTCCGTGCCAGCAGCCG CGGTAATACGGAGGGTGCAAGCGTTAATCGGAATTACTGGGCGTAAAGCGCACGCAGGCGGTTTGTTAAGTCAGATGTGA AATCCCCGGGCTCAACCTGGGAACTGCATCTGATACTGGCAAGCTTGAGTCTCGTAGAGGGGGGTAGAATTCCAGGTGTA GCGGTGAAATGCGTAGAGATCTGGAGGAATACCGGTGGCGAAGGCGGCCCCCTGG…
VRB1B-2-1	VRBGA	1	March 2022	Plant A	Transport truck	Before	Black	NFCS	Escherichia coli	16S rRNA	>FRE661_38266615_A4 GAAGCAGGGGCGCAAGCCTGATGCAGCCATGCCGCGTGTATGAAGAAGGCCTTCGGGTTGTAAAGTACTTTCAGCGGGGA GGAAGGGAGTAAAGTTAATACCTTTGCTCATTGACGTTACCCGCAGAAGAAGCACCGGCTAACTCCGTGCCAGCAGCCGC GGTAATACGGAGGGTGCAAGCGTTAATCGGAATTACTGGGCGTAAAGCGCACGCAGGCGGTTTGTTAAGTCAGATGTGAA ATCCCCGGGCTCAACCTGGGAACTGCATCTGATACTGGCAAGCTTGAGTCTCGTAGAGGGGGGTAGAATTCCAGGTGTAG CGGTGAAATGCGTAGAGATCTGGAGGAATACCGGTGGCGAAGGCGGCCCCCTGGA…
VRB1B-3-1	VRBGA	1	March 2022	Plant A	Transport truck	Before	Black	NFCS	Escherichia coli	16S rRNA	>FRE661_38266615_B4 AAGAATGGGGCGCAAGCCTGATGCAGCCATGCCGCGTGTATGAAGAAGGCCTTCGGGTTGTAAAGTACTTTCAGCGGGGA GGAAGGGAGTAAAGTTAATACCTTTGCTCATTGACGTTACCCGCAGAAGAAGCACCGGCTAACTCCGTGCCAGCAGCCGC GGTAATACGGAGGGTGCAAGCGTTAATCGGAATTACTGGGCGTAAAGCGCACGCAGGCGGTTTGTTAAGTCAGATGTGAA ATCCCCGGGCTCAACCTGGGAACTGCATCTGATACTGGCAAGCTTGAGTCTCGTAGAGGGGGGTAGAATTCCAGGTGTAG CGGTGAAATGCGTAGAGATCTGGAGGAATACCGGTGGCGAAGGCGGCCCCCTGGA…
VRB1B-4-1	VRBGA	1	March 2022	Plant A	Transport truck	Before	Black	NFCS	Proteus mirabilis	16S rRNA	>FRE661_38266615_C4 AAGAAGGGGCGCAAGCCTGATGCAGCCATGCCGCGTGTATGAAGAAGGCCTTAGGGTTGTAAAGTACTTTCAGCGGGGAG GAAGGTGATAAGGTTAATACCCTTGTCAATTGACGTTACCCGCAGAAGAAGCACCGGCTAACTCCGTGCCAGCAGCCGCG GTAATACGGAGGGTGCAAGCGTTAATCGGAATTACTGGGCGTAAAGCGCACGCAGGCGGTCAATTAAGTCAGATGTGAAA GCCCCGAGCTTAACTTGGGAATTGCATCTGAAACTGGTTGGCTAGAGTCTTGTAGAGGGGGGTAGAATTCCATGTGTAGC GGTGAAATGCGTAGAGATGTGGAGGAATACCGGTGGCGAAGGCGGCCCCCTGGAC…
VRB2B-1-1	VRBGA	1	March 2022	Plant A	Transport boxes	Before	Black	NFCS	Escherichia coli	16S rRNA	>FRE661_38266615_E4 AAGAATGGGGCGCAAGCCTGATGCAGCCCATGCCGCGTGTATGAAGAAGGCCTTCGGGTTGTAAAGTACTTTCAGCGGGG AGGAAGGGAGTAAAGTTAATACCTTTGCTCATTGACGTTACCCGCAGAAGAAGCACCGGCTAACTCCGTGCCAGCAGCCG CGGTAATACGGAGGGTGCAAGCGTTAATCGGAATTACTGGGCGTAAAGCGCACGCAGGCGGTTTGTTAAGTCAGATGTGA AATCCCCGGGCTCAACCTGGGAACTGCATCTGATACTGGCAAGCTTGAGTCTCGTAGAGGGGGGTAGAATTCCAGGTGTA GCGGTGAAATGCGTAGAGATCTGGAGGAATACCGGTGGCGAAGGCGGCCCCCTGG…
VRB2B-2-1	VRBGA	1	March 2022	Plant A	Transport boxes	Before	Black	NFCS	Escherichia coli	16S rRNA	>FRE661_38266615_F4 GGGAAGCATGGGCGCAAGCCTGATGCAGCCCATGCCGCGTGTATGAAGAAGGCCTTCGGGTTGTAAAGTACTTTCAGCGG GGAGGAAGGGAGTAAAGTTAATACCTTTGCTCATTGACGTTACCCGCAGAAGAAGCACCGGCTAACTCCGTGCCAGCAGC CGCGGTAATACGGAGGGTGCAAGCGTTAATCGGAATTACTGGGCGTAAAGCGCACGCAGGCGGTTTGTTAAGTCAGATGT GAAATCCCCGGGCTCAACCTGGGAACTGCATCTGATACTGGCAAGCTTGAGTCTCGTAGAGGGGGGTAGAATTCCAGGTG TAGCGGTGAAATGCGTAGAGATCTGGAGGAATACCGGTGGCGAAGGCGGCCCCCT…
VRB2B-3-1	VRBGA	1	March 2022	Plant A	Transport boxes	Before	Black	NFCS	Escherichia coli	16S rRNA	>FRE661_38266615_G4 AAGCATGGGCGCAAGCCTGATGCAGCCCATGCCGCGTGTATGAAGAAGGCCTTCGGGTTGTAAAGTACTTTCAGCGGGGA GGAAGGGAGTAAAGTTAATACCTTTGCTCATTGACGTTACCCGCAGAAGAAGCACCGGCTAACTCCGTGCCAGCAGCCGC GGTAATACGGAGGGTGCAAGCGTTAATCGGAATTACTGGGCGTAAAGCGCACGCAGGCGGTTTGTTAAGTCAGATGTGAA ATCCCCGGGCTCAACCTGGGAACTGCATCTGATACTGGCAAGCTTGAGTCTCGTAGAGGGGGGTAGAATTCCAGGTGTAG CGGTGAAATGCGTAGAGATCTGGAGGAATACCGGTGGCGAAGGCGGCCCCCTGGA…
VRB2B-4-1	VRBGA	1	March 2022	Plant A	Transport boxes	Before	Black	NFCS	Escherichia coli	16S rRNA	>FRE661_38266615_H4 AAGCATGGGCGCAAGCCTGATGCAGCCCATGCCGCGTGTATGAAGAAGGCCTTCGGGTTGTAAAGTACTTTCAGCGGGGA GGAAGGGAGTAAAGTTAATACCTTTGCTCATTGACGTTACCCGCAGAAGAAGCACCGGCTAACTCCGTGCCAGCAGCCGC GGTAATACGGAGGGTGCAAGCGTTAATCGGAATTACTGGGCGTAAAGCGCACGCAGGCGGTTTGTTAAGTCAGATGTGAA ATCCCCGGGCTCAACCTGGGAACTGCATCTGATACTGGCAAGCTTGAGTCTCGTAGAGGGGGGTAGAATTCCAGGTGTAG CGGTGAAATGCGTAGAGATCTGGAGGAATACCGGTGGCGAAGGCGGCCCCCTGGA…
VRB3B-1-1	VRBGA	1	March 2022	Plant A	Plucking machine	Before	Black	NFCS	Escherichia coli	16S rRNA	>FRE661_38266615_A5 AAGCAGGGGCGCAAGCCTGATGCAGCCATGCCGCGTGTATGAAGAAGGCCTTCGGGTTGTAAAGTACTTTCAGCGGGGAG GAAGGGAGTAAAGTTAATACCTTTGCTCATTGACGTTACCCGCAGAAGAAGCACCGGCTAACTCCGTGCCAGCAGCCGCG GTAATACGGAGGGTGCAAGCGTTAATCGGAATTACTGGGCGTAAAGCGCACGCAGGCGGTTTGTTAAGTCAGATGTGAAA TCCCCGGGCTCAACCTGGGAACTGCATCTGATACTGGCAAGCTTGAGTCTCGTAGAGGGGGGTAGAATTCCAGGTGTAGC GGTGAAATGCGTAGAGATCTGGAGGAATACCGGTGGCGAAGGCGGCCCCCTGGAC…
VRB3B-2-1	VRBGA	1	March 2022	Plant A	Plucking machine	Before	Black	NFCS	Escherichia coli	16S rRNA	>FRE661_38266615_B5 GAAGCATGGGGCGCAAGCCTGATGCAGCCATGCCGCGTGTATGAAGAAGGCCTTCGGGTTGTAAAGTACTTTCAGCGGGG AGGAAGGGAGTAAAGTTAATACCTTTGCTCATTGACGTTACCCGCAGAAGAAGCACCGGCTAACTCCGTGCCAGCAGCCG CGGTAATACGGAGGGTGCAAGCGTTAATCGGAATTACTGGGCGTAAAGCGCACGCAGGCGGTTTGTTAAGTCAGATGTGA AATCCCCGGGCTCAACCTGGGAACTGCATCTGATACTGGCAAGCTTGAGTCTCGTAGAGGGGGGTAGAATTCCAGGTGTA GCGGTGAAATGCGTAGAGATCTGGAGGAATACCGGTGGCGAAGGCGGCCCCCTGG…
VRB3B-3-1	VRBGA	1	March 2022	Plant A	Plucking machine	Before	Black	NFCS	Escherichia coli	16S rRNA	>FRE661_38266615_C5 AAGCATGGGGCGCAAGCCTGATGCAGCCATGCCGCGTGTATGAAGAAGGCCTTCGGGTTGTAAAGTACTTTCAGCGGGGA GGAAGGGAGTAAAGTTAATACCTTTGCTCATTGACGTTACCCGCAGAAGAAGCACCGGCTAACTCCGTGCCAGCAGCCGC GGTAATACGGAGGGTGCAAGCGTTAATCGGAATTACTGGGCGTAAAGCGCACGCAGGCGGTTTGTTAAGTCAGATGTGAA ATCCCCGGGCTCAACCTGGGAACTGCATCTGATACTGGCAAGCTTGAGTCTCGTAGAGGGGGGTAGAATTCCAGGTGTAG CGGTGAAATGCGTAGAGATCTGGAGGAATACCGGTGGCGAAGGCGGCCCCCTGGA…
VRB3B-4-1	VRBGA	1	March 2022	Plant A	Plucking machine	Before	Black	NFCS	Escherichia coli	16S rRNA	>FRE661_38266615_D5 AAGAAGGGGCGCAAGCCTGATGCAGCCATGCCGCGTGTATGAAGAAGGCCTTCGGGTTGTAAAGTACTTTCAGCGGGGAG GAAGGGAGTAAAGTTAATACCTTTGCTCATTGACGTTACCCGCAGAAGAAGCACCGGCTAACTCCGTGCCAGCAGCCGCG GTAATACGGAGGGTGCAAGCGTTAATCGGAATTACTGGGCGTAAAGCGCACGCAGGCGGTTTGTTAAGTCAGATGTGAAA TCCCCGGGCTCAACCTGGGAACTGCATCTGATACTGGCAAGCTTGAGTCTCGTAGAGGGGGGTAGAATTCCAGGTGTAGC GGTGAAATGCGTAGAGATCTGGAGGAATACCGGTGGCGAAGGCGGCCCCCTGGAC…
VRB4B-1-1	VRBGA	1	March 2022	Plant A	Organ extraction	Before	Grey	FCS	Escherichia coli	16S rRNA	>FRE661_38266615_E5 GAAGCATGGGCGCAAGCCTGATGCAGCCATGCCGCGTGTATGAAGAAGGCCTTCGGGTTGTAAAGTACTTTCAGCGGGGA GGAAGGGAGTAAAGTTAATACCTTTGCTCATTGACGTTACCCGCAGAAGAAGCACCGGCTAACTCCGTGCCAGCAGCCGC GGTAATACGGAGGGTGCAAGCGTTAATCGGAATTACTGGGCGTAAAGCGCACGCAGGCGGTTTGTTAAGTCAGATGTGAA ATCCCCGGGCTCAACCTGGGAACTGCATCTGATACTGGCAAGCTTGAGTCTCGTAGAGGGGGGTAGAATTCCAGGTGTAG CGGTGAAATGCGTAGAGATCTGGAGGAATACCGGTGGCGAAGGCGGCCCCCTGGA…
VRB4B-2-1	VRBGA	1	March 2022	Plant A	Organ extraction	Before	Grey	FCS	Escherichia coli	16S rRNA	>FRE661_38266615_F5 GGAAGCATGGGCGCAAGCCTGATGCAGCCCATGCCGCGTGTATGAAGAAGGCCTTCGGGTTGTAAAGTACTTTCAGCGGG GAGGAAGGGAGTAAAGTTAATACCTTTGCTCATTGACGTTACCCGCAGAAGAAGCACCGGCTAACTCCGTGCCAGCAGCC GCGGTAATACGGAGGGTGCAAGCGTTAATCGGAATTACTGGGCGTAAAGCGCACGCAGGCGGTTTGTTAAGTCAGATGTG AAATCCCCGGGCTCAACCTGGGAACTGCATCTGATACTGGCAAGCTTGAGTCTCGTAGAGGGGGGTAGAATTCCAGGTGT AGCGGTGAAATGCGTAGAGATCTGGAGGAATACCGGTGGCGAAGGCGGCCCCCTG…
VRB4B-3-1	VRBGA	1	March 2022	Plant A	Organ extraction	Before	Grey	FCS	Escherichia coli	16S rRNA	>FRE661_38266615_G5 GAAGAATGGGCGCAAGCCTGATGCAGCCATGCCGCGTGTATGAAGAAGGCCTTCGGGTTGTAAAGTACTTTCAGCGGGGA GGAAGGGAGTAAAGTTAATACCTTTGCTCATTGACGTTACCCGCAGAAGAAGCACCGGCTAACTCCGTGCCAGCAGCCGC GGTAATACGGAGGGTGCAAGCGTTAATCGGAATTACTGGGCGTAAAGCGCACGCAGGCGGTTTGTTAAGTCAGATGTGAA ATCCCCGGGCTCAACCTGGGAACTGCATCTGATACTGGCAAGCTTGAGTCTCGTAGAGGGGGGTAGAATTCCAGGTGTAG CGGTGAAATGCGTAGAGATCTGGAGGAATACCGGTGGCGAAGGCGGCCCCCTGGA…
VRB4B-4-1	VRBGA	1	March 2022	Plant A	Organ extraction	Before	Grey	FCS	Proteus mirabilis	16S rRNA	>FUL551_39115516_39115516 CAGGCCCATGCCGCGTGTATGAAGAAGGCCTTAGGGTTGTAAAGTACTTTCAGCGGGGAGGAAGGTGATAAGGTTAATAC CCTTGTCAATTGACGTTACCCGCAGAAGAAGCACCGGCTAACTCCGTGCCAGCAGCCGCGGTAATACGGAGGGTGCAAGC GTTAATCGGAATTACTGGGCGTAAAGCGCACGCAGGCGGTCAATTAAGTCAGATGTGAAAGCCCCGAGCTTAACTTGGGA ATTGCATCTGAAACTGGTTGGCTAGAGTCTTGTAGAGGGGGGTAGAATTCCATGTGTAGCGGTGAAATGCGTAGAGATGT GGAGGAATACCGGTGGCGAAGGCGGCCCCCTGGACAAAGACTGACGCTC…
VRB5B-1-1	VRBGA	1	March 2022	Plant A	Fat suction unit	Before	Grey	FCS	Escherichia coli	16S rRNA	>FRE661_38266615_H5 GGAAGCATGGGCGCAAGCCTGATGCAGCCATGCCGCGTGTATGAAGAAGGCCTTCGGGTTGTAAAGTACTTTCAGCGGGG AGGAAGGGAGTAAAGTTAATACCTTTGCTCATTGACGTTACCCGCAGAAGAAGCACCGGCTAACTCCGTGCCAGCAGCCG CGGTAATACGGAGGGTGCAAGCGTTAATCGGAATTACTGGGCGTAAAGCGCACGCAGGCGGTTTGTTAAGTCAGATGTGA AATCCCCGGGCTCAACCTGGGAACTGCATCTGATACTGGCAAGCTTGAGTCTCGTAGAGGGGGGTAGAATTCCAGGTGTA GCGGTGAAATGCGTAGAGATCTGGAGGAATACCGGTGGCGAAGGCGGCCCCCTGG…
VRB10B-1-1	VRBGA	1	March 2022	Plant A	Inside brining vessel	Before	Yellow	FCS	Proteus vulgaris	16S rRNA	>FUL543_39115431_39115431 16S 10B-1 VR-NK GCCTGGATGCAGCCATTGCCGCGTGTATGAAGAAGGCCTTAGGGTTGTAAAGTACTTTCAGCGGGGAGGAAGGTGATAAA GTTAATACCTTTGTCAATTGACGTTACCCGCAGAAGAAGCACCGGCTAACTCCGTGCCAGCAGCCGCGGTAATACGGAGG GTGCAAGCGTTAATCGGAATTACTGGGCGTAAAGCGCACGCAGGCGGTCAATTAAGTCAGATGTGAAAGCCCCGAGCTTA ACTTGGGAATTGCATCTGAAACTGGTTGGCTAGAGTCTTGTAGAGGGGGGTAGAATTCCACGTGTAGCGGTGAAATGCGT AGAGATGTGGAGGAATACCGGTGGCGAAGGCGG…
VRB10B-2-1	VRBGA	1	March 2022	Plant A	Inside brining vessel	Before	Yellow	FCS	Raoultella ornithinolytica	16S rRNA	>FRE661_38266615_A6 GAAGCATGGGCGCAAGCCTGATGCAGCCCATGCCGCGTGTATGAAGAAGGCCTTCGGGTTGTAAAGTACTTTCAGCGAGG AGGAAGGCATTAAGGTTAATAACCTTAGTGATTGACGTTACTCGCAGAAGAAGCACCGGCTAACTCCGTGCCAGCAGCCG CGGTAATACGGAGGGTGCAAGCGTTAATCGGAATTACTGGGCGTAAAGCGCACGCAGGCGGTCTGTTAAGTCAGATGTGA AATCCCCGGGCTCAACCTGGGAACTGCATTTGAAACTGGCAGGCTTGAGTCTTGTAGAGGGGGGTAGAATTCCAGGTGTA GCGGTGAAATGCGTAGAGATCTGGAGGAATACCGGTGGCGAAGGCGGCCCCCTGG…
LS10B-1-1	Brilliance Listeria	1	March 2022	Plant A	Inside brining vessel	Before	Yellow	FCS	Listeria monocytogenes	16S rRNA	>GVR235_46192357_F12 ATCGATGGACGAAAGTCTGACGGAGCAACGCCGCGTGTATGAAGAAGGTTTTCGGATCGTAAAGTACTGTTGTTAGAGAA GAACAAGGATAAGAGTAACTGCTTGTCCCTTGACGGTATCTAACCAGAAAGCCACGGCTAACTACGTGCCAGCAGCCGCG GTAATACGTAGGTGGCAAGCGTTGTCCGGATTTATTGGGCGTAAAGCGCGCGCAGGCGGTCTTTTAAGTCTGATGTGAAA GCCCCCGGCTTAACCGGGGAGGGTCATTGGAAACTGGAAGACTGGAGTGCAGAAGAGGAGAGTGGAATTCCACGTGTAGC GGTGAAATGCGTAGATATGTGGAGGAACACCAGTGGCGAAGGCGACTCTCTGGT…
S-B1A-1-2	Slanetz & Bartley	2	July 2022	Plant A	Transport truck	After	Black	NFCS	Enterococcus hirae	16S rRNA	>GML909_43799092_C3 CATCCCCTTAGGCGGCTGGGCTCAAAGGGTTACCTCACCGACTTCGGGTGTTACAAACTCTCGTGGTGTGACGGGCGGTG TGTACAAGGCCCGGGAACGTATTCACCGCGGCGTGCTGATCCGCGATTACTAGCGATTCCGGCTTCATGTAGGCGAGTTG CAGCCTACAATCCGAACTGAGAGAAGCTTTAAGAGATTAGCTTAGCCTCGCGACTTTGCGACTCGTTGTACTTCCCATTG TAGCACGTGTGTAGCCCAGGTCATAAGGGGCATGATGATTTGACGTCATCCCCACCTTCCTCCGGTTTGTCACCGGCAGT CTTGCTAGAGTGCCCAACTAAATGATGGCAACTAACAATAAGGGTTGCGCTCGTT…
S-B1A-2-2	Slanetz & Bartley	2	July 2022	Plant A	Transport truck	After	Black	NFCS	Enterococcus faecium	16S rRNA	>GPA233_44462339_A1 GGGACGAAAGTCTGACCGAGCAACGCCGCGTGAGTGAAGAAGGTTTTCGGATCGTAAAACTCTGTTGTTAGAGAAGAACA AGGATGAGAGTAACTGTTCATCCCTTGACGGTATCTAACCAGAAAGCCACGGCTAACTACGTGCCAGCAGCCGCGGTAAT ACGTAGGTGGCAAGCGTTGTCCGGATTTATTGGGCGTAAAGCGAGCGCAGGCGGTTTCTTAAGTCTGATGTGAAAGCCCC CGGCTCAACCGGGGAGGGTCATTGGAAACTGGGAGACTTGAGTGCAGAAGAGGAGAGTGGAATTCCATGTGTAGCGGTGA AATGCGTAGATATATGGAGGAACACCAGTGGCGAAGGCGGCTCTCTGGTCTGTAA…
S-B1A-3-2	Slanetz & Bartley	2	July 2022	Plant A	Transport truck	After	Black	NFCS	Enterococcus faecium	16S rRNA	>GML909_43799092_E3 ATTTCCCCTTAGGCGGGCTGGCTCAAAGGTTACCTCACCGACTTCGGGTGTTACAAACTCTCGTGGTGTGACGGGCGGTG TGTACAAGGCCCGGGAACGTATTCACCGCGGCGTGCTGATCCGCGATTACTAGCGATTCCGGCTTCATGCAGGCGAGTTG CAGCCTGCAATCCGAACTGAGAGAAGCTTTAAGAGATTAGCTTAGCCTCGCGACTTCGCAACTCGTTGTACTTCCCATTG TAGCACGTGTGTAGCCCAGGTCATAAGGGGCATGATGATTTGACGTCATCCCCACCTTCCTCCGGTTTGTCACCGGCAGT CTTGCTAGAGTGCCCAACTGAATGATGGCAACTAACAATAAGGGTTGCGCTCGTT…
S-B1A-4-2	Slanetz & Bartley	2	July 2022	Plant A	Transport truck	After	Black	NFCS	Pediococcus acidilactici	16S rRNA	>GML909_43799092_F3 ACCTTAGAACGGCTAGCTCCAAAAGGTTACCCCACCGGCTTTGGGTGTTACAAACTCTCATGGTGTGACGGGCGGTGTGT ACAAGGCCCGGGAACGTATTCACCGCGGCATGCTGATCCGCGATTACTAGCGATTCCGACTTCGTGTAGGCGAGTTGCAG CCTACAGTCCGAACTGAGAATGGTTTTAAGAGATTAGCTAAACCTCGCGGTTTCGCGACTCGTTGTACCATCCATTGTAG CACGTGTGTAGCCCAGGTCATAAGGGGCATGATGATTTGACGTCGTCCCCACCTTCCTCCGGTTTGTCACCGGCAGTCTC ACTAGAGTGCCCAACTGAATGCTGGCAACTAGTAATAAGGGTTGCGCTCGTTGCG…
S-B2A-1-2	Slanetz & Bartley	2	July 2022	Plant A	Transport boxes	After	Black	NFCS	Enterococcus faecium	16S rRNA	>GML909_43799092_G3 TTTCCCCTTAGGCGGGCTGGCTCAAAGGTTACCTCACCGACTTCGGGTGTTACAAACTCTCGTGGTGTGACGGGCGGTGT GTACAAGGCCCGGGAACGTATTCACCGCGGCGTGCTGATCCGCGATTACTAGCGATTCCGGCTTCATGCAGGCGAGTTGC AGCCTGCAATCCGAACTGAGAGAAGCTTTAAGAGATTAGCTTAGCCTCGCGACTTCGCGACTCGTTGTACTTCCCATTGT AGCACGTGTGTAGCCCAGGTCATAAGGGGCATGATGATTTGACGTCATCCCCACCTTCCTCCGGTTTGTCACCGGCAGTC TTGCTAGAGTGCCCAACTGAATGATGGCAACTAACAATAAGGGTTGCGCTCGTTG…
S-B2A-2-2	Slanetz & Bartley	2	July 2022	Plant A	Transport boxes	After	Black	NFCS	Enterococcus faecium	16S rRNA	>GPA233_44462339_C1 GAGGGACGAAAGTCTGACCGAGCAACGCCGCGTGAGTGAAGAAGGTTTTCGGATCGTAAAACTCTGTTGTTAGAGAAGAA CAAGGATGAGAGTAACTGTTCATCCCTTGACGGTATCTAACCAGAAAGCCACGGCTAACTACGTGCCAGCAGCCGCGGTA ATACGTAGGTGGCAAGCGTTGTCCGGATTTATTGGGCGTAAAGCGAGCGCAGGCGGTTTCTTAAGTCTGATGTGAAAGCC CCCGGCTCAACCGGGGAGGGTCATTGGAAACTGGGAGACTTGAGTGCAGAAGAGGAGAGTGGAATTCCATGTGTAGCGGT GAAATGCGTAGATATATGGAGGAACACCAGTGGCGAAGGCGGCTCTCTGGTCTGT…
S-B2A-3-2	Slanetz & Bartley	2	July 2022	Plant A	Transport boxes	After	Black	NFCS	Enterococcus faecium	16S rRNA	>GPA233_44462339_D1 ATGGACGAAAGTCTGACCGAGCAACGCCGCGTGAGTGAAGAAGGTTTTCGGATCGTAAAACTCTGTTGTTAGAGAAGAAC AAGGATGAGAGTAACTGTTCATCCCTTGACGGTATCTAACCAGAAAGCCACGGCTAACTACGTGCCAGCAGCCGCGGTAA TACGTAGGTGGCAAGCGTTGTCCGGATTTATTGGGCGTAAAGCGAGCGCAGGCGGTTTCTTAAGTCTGATGTGAAAGCCC CCGGCTCAACCGGGGAGGGTCATTGGAAACTGGGAGACTTGAGTGCAGAAGAGGAGAGTGGAATTCCATGTGTAGCGGTG AAATGCGTAGATATATGGAGGAACACCAGTGGCGAAGGCGGCTCTCTGGTCTGTA…
S-B2A-4-2	Slanetz & Bartley	2	July 2022	Plant A	Transport boxes	After	Black	NFCS	Enterococcus faecium	16S rRNA	>GPA233_44462339_E1 TGGGACGAAAGTCTGACCGAGCAACGCCGCGTGAGTGAAGAAGGTTTTCGGATCGTAAAACTCTGTTGTTAGAGAAGAAC AAGGATGAGAGTAACTGTTCATCCCTTGACGGTATCTAACCAGAAAGCCACGGCTAACTACGTGCCAGCAGCCGCGGTAA TACGTAGGTGGCAAGCGTTGTCCGGATTTATTGGGCGTAAAGCGAGCGCAGGCGGTTTCTTAAGTCTGATGTGAAAGCCC CCGGCTCAACCGGGGAGGGTCATTGGAAACTGGGAGACTTGAGTGCAGAAGAGGAGAGTGGAATTCCATGTGTAGCGGTG AAATGCGTAGATATATGGAGGAACACCAGTGGCGAAGGCGGCTCTCTGGTCTGTA…
S-B3A-1-2	Slanetz & Bartley	2	July 2022	Plant A	Plucking machine	After	Black	NFCS	Enterococcus avium	16S rRNA	>GML909_43799092_C10 CTCATCCCCTTAGGCGGCTGGCTCAAAGGTTACCTCACCGACTTCGGGTGTTACAAACTCTCGTGGTGTGACGGGCGGTG TGTACAAGGCCCGGGAACGTATTCACCGCGGCGTGCTGATCCGCGATTACTAGCGATTCCGGCTTCATGTAGGCGAGTTG CAGCCTACAATCCGAACTGAGAGAAGCTTTAAGAGATTAGCTTAGCCTCGCGACTTCGCGACTCGTTGTACTTCCCATTG TAGCACGTGTGTAGCCCAGGTCATAAGGGGCATGATGATTTGACGTCATCCCCACCTTCCTCCGGTTTGTCACCGGCAGT CTCGCTAGAGTGCCCAACTAAATGATGGCAACTAACAATAAGGGTTGCGCTCGT…
S-B4A-1-2	Slanetz & Bartley	2	July 2022	Plant A	Organ extraction	After	Grey	FCS	Enterococcus casseliflavus	16S rRNA	>GML909_43799092_D10 CCATCCCCTTAAGGCGGGCTGGGTCAAAAGGTTACCTCACCGACTTCGGGTGTTACAAACTCTCGTGGTGTGACGGGCGG TGTGTACAAGGCCCGGGAACGTATTCACCGCGGCGTGCTGATCCGCGATTACTAGCGATTCCGGCTTCATGTAGGCGAGT TGCAGCCTACAATCCGAACTGAGAGAAGCTTTAAAAGATTAGCTTAGCCTCGCGACTTCGCAACTCGTTGTACTTCCCAT TGTAGCACGTGTGTAGCCCAGGTCATAAGGGGCATGATGATTTGACGTCATCCCCACCTTCCTCCGGTTTGTCACCGGCA GTCTCGCTAGAGTGCCCAACTAAATGATGGCAACTAACAATAAGGGTTGCGCTC…
S-B4A-2-2	Slanetz & Bartley	2	July 2022	Plant A	Organ extraction	After	Grey	FCS	Enterococcus gallinarum	16S rRNA	>GML909_43799092_E10 CATCCCCTTAGGCGGGCTGGGCTCAAAAGGTTACCTCACCGACTTCGGGTGTTACAAACTCTCGTGGTGTGACGGGCGGT GTGTACAAGGCCCGGGAACGTATTCACCGCGGCGTGCTGATCCGCGATTACTAGCGATTCCGGCTTCATGTAGGCGAGTT GCAGCCTACAATCCGAACTGAGAGAAGCTTTAAGAGATTAGCTTAGCCTCGCGACTTCGCAACTCGTTGTACTTCCCATT GTAGCACGTGTGTAGCCCAGGTCATAAGGGGCATGATGATTTGACGTCATCCCCACCTTCCTCCGGTTTGTCACCGGCAG TCTCGCTAGAGTGCCCAACTAAATGATGGCAACTAACAATAAGGGTTGCGCTCG…
S-B4A-3-2	Slanetz & Bartley	2	July 2022	Plant A	Organ extraction	After	Grey	FCS	Enterococcus gallinarum	16S rRNA	>GML909_43799092_F10 CATCCCCTTAGGCGGCTGGCTCAAAAGGTTACCTCACCGACTTCGGGTGTTACAAACTCTCGTGGTGTGACGGGCGGTGT GTACAAGGCCCGGGAACGTATTCACCGCGGCGTGCTGATCCGCGATTACTAGCGATTCCGGCTTCATGTAGGCGAGTTGC AGCCTACAATCCGAACTGAGAGAAGCTTTAAGAGATTAGCTTAGCCTCGCGACTTCGCAACTCGTTGTACTTCCCATTGT AGCACGTGTGTAGCCCAGGTCATAAGGGGCATGATGATTTGACGTCATCCCCACCTTCCTCCGGTTTGTCACCGGCAGTC TCGCTAGAGTGCCCAACTAAATGATGGCAACTAACAATAAGGGTTGCGCTCGTT…
S-B5A-1-2	Slanetz & Bartley	2	July 2022	Plant A	Fat suction unit	After	Grey	FCS	Enterococcus faecalis	16S rRNA	>GML909_43799092_G10 AATTTCCCCTTAGGCGGCTGGCTCCAAAAGGTTACCTCACCGACTTCGGGTGTTACAAACTCTCGTGGTGTGACGGGCGG TGTGTACAAGGCCCGGGAACGTATTCACCGCGGCGTGCTGATCCGCGATTACTAGCGATTCCGGCTTCATGCAGGCGAGT TGCAGCCTGCAATCCGAACTGAGAGAAGCTTTAAGAGATTTGCATGACCTCGCGGTCTAGCGACTCGTTGTACTTCCCAT TGTAGCACGTGTGTAGCCCAGGTCATAAGGGGCATGATGATTTGACGTCATCCCCACCTTCCTCCGGTTTGTCACCGGCA GTCTCGCTAGAGTGCCCAACTAAATGATGGCAACTAACAATAAGGGTTGCGCTC…
S-B5A-2-2	Slanetz & Bartley	2	July 2022	Plant A	Fat suction unit	After	Grey	FCS	Enterococcus faecalis	16S rRNA	>GML909_43799092_H10 ATCCCCTTAAGGCGGGCTGGCTCAAAAGGTTACCTCACCGACTTCGGGTGTTACAAACTCTCGTGGTGTGACGGGCGGTG TGTACAAGGCCCGGGAACGTATTCACCGCGGCGTGCTGATCCGCGATTACTAGCGATTCCGGCTTCATGCAGGCGAGTTG CAGCCTGCAATCCGAACTGAGAGAAGCTTTAAGAGATTTGCATGACCTCGCGGTCTAGCGACTCGTTGTACTTCCCATTG TAGCACGTGTGTAGCCCAGGTCATAAGGGGCATGATGATTTGACGTCATCCCCACCTTCCTCCGGTTTGTCACCGGCAGT CTCGCTAGAGTGCCCAACTAAATGATGGCAACTAACAATAAGGGTTGCGCTCGT…
S-B5A-3-2	Slanetz & Bartley	2	July 2022	Plant A	Fat suction unit	After	Grey	FCS	Enterococcus faecalis	16S rRNA	>GML909_43799092_A11 TCATCCCCTTAAGGCGGGCTGGGCTCAAAAGGTTACCTCACCGACTTCGGGTGTTACAAACTCTCGTGGTGTGACGGGCG GTGTGTACAAGGCCCGGGAACGTATTCACCGCGGCGTGCTGATCCGCGATTACTAGCGATTCCGGCTTCATGCAGGCGAG TTGCAGCCTGCAATCCGAACTGAGAGAAGCTTTAAGAGATTTGCATGACCTCGCGGTCTAGCGACTCGTTGTACTTCCCA TTGTAGCACGTGTGTAGCCCAGGTCATAAGGGGCATGATGATTTGACGTCATCCCCACCTTCCTCCGGTTTGTCACCGGC AGTCTCGCTAGAGTGCCCAACTAAATGATGGCAACTAACAATAAGGGTTGCGCT…
S-B5A-4-2	Slanetz & Bartley	2	July 2022	Plant A	Fat suction unit	After	Grey	FCS	Enterococcus faecalis	16S rRNA	>GML909_43799092_B11 TATCCCCTTAGGCGGCTGGGCTCAAAAGGTTACCTCACCGACTTCGGGTGTTACAAACTCTCGTGGTGTGACGGGCGGTG TGTACAAGGCCCGGGAACGTATTCACCGCGGCGTGCTGATCCGCGATTACTAGCGATTCCGGCTTCATGCAGGCGAGTTG CAGCCTGCAATCCGAACTGAGAGAAGCTTTAAGAGATTTGCATGACCTCGCGGTCTAGCGACTCGTTGTACTTCCCATTG TAGCACGTGTGTAGCCCAGGTCATAAGGGGCATGATGATTTGACGTCATCCCCACCTTCCTCCGGTTTGTCACCGGCAGT CTCGCTAGAGTGCCCAACTAAATGATGGCAACTAACAATAAGGGTTGCGCTCGT…
S-B1B-1-2	Slanetz & Bartley	2	July 2022	Plant A	Transport truck	Before	Black	NFCS	Enterococcus faecium	16S rRNA	>GPA233_44462339_B2 AGGGACGAAAGTCTGACCGAGCAACGCCGCGTGAGTGAAGAAGGTTTTCGGATCGTAAAACTCTGTTGTTAGAGAAGAAC AAGGATGAGAGTAACTGTTCATCCCTTGACGGTATCTAACCAGAAAGCCACGGCTAACTACGTGCCAGCAGCCGCGGTAA TACGTAGGTGGCAAGCGTTGTCCGGATTTATTGGGCGTAAAGCGAGCGCAGGCGGTTTCTTAAGTCTGATGTGAAAGCCC CCGGCTCAACCGGGGAGGGTCATTGGAAACTGGGAGACTTGAGTGCAGAAGAGGAGAGTGGAATTCCATGTGTAGCGGTG AAATGCGTAGATATATGGAGGAACACCAGTGGCGAAGGCGGCTCTCTGGTCTGTA…
S-B1B-2-2	Slanetz & Bartley	2	July 2022	Plant A	Transport truck	Before	Black	NFCS	Pediococcus acidilactici	16S rRNA	>GML909_43799092_A1 CCCTTTAGACGGGCTAGCTCTAAAGGTTACCCCACCGGCTTTGGGTGTTACAAACTCTCATGGTGTGACGGGCGGTGTGT ACAAGGCCCGGGAACGTATTCACCGCGGCATGCTGATCCGCGATTACTAGCGATTCCGACTTCGTGTAGGCGAGTTGCAG CCTACAGTCCGAACTGAGAATGGTTTTAAGAGATTAGCTAAACCTCGCGGTTTCGCGACTCGTTGTACCATCCATTGTAG CACGTGTGTAGCCCAGGTCATAAGGGGCATGATGATTTGACGTCGTCCCCACCTTCCTCCGGTTTGTCACCGGCAGTCTC ACTAGAGTGCCCAACTGAATGCTGGCAACTAGTAATAAGGGTTGCGCTCGTTGCG…
S-B1B-3-2	Slanetz & Bartley	2	July 2022	Plant A	Transport truck	Before	Black	NFCS	Enterococcus hirae	16S rRNA	>GML909_43799092_B1 CATCCCCTTTAGGCGGGCTGGGCTCAAAGGTTACCTCACCGACTTCGGGTGTTACAAACTCTCGTGGTGTGACGGGCGGT GTGTACAAGGCCCGGGAACGTATTCACCGCGGCGTGCTGATCCGCGATTACTAGCGATTCCGGCTTCATGTAGGCGAGTT GCAGCCTACAATCCGAACTGAGAGAAGCTTTAAGAGATTAGCTTAGCCTCGCGACTTTGCGACTCGTTGTACTTCCCATT GTAGCACGTGTGTAGCCCAGGTCATAAGGGGCATGATGATTTGACGTCATCCCCACCTTCCTCCGGTTTGTCACCGGCAG TCTTGCTAGAGTGCCCAACTAAATGATGGCAACTAACAATAAGGGTTGCGCTCGT…
S-B1B-4-2	Slanetz & Bartley	2	July 2022	Plant A	Transport truck	Before	Black	NFCS	Enterococcus faecium	16S rRNA	>GPA233_44462339_B1 GGGCAGAAAGTCTGACCGAGCAACGCCGCGTGAGTGAAGAAGGTTTTCGGATCGTAAAACTCTGTTGTTAGAGAAGAACA AGGATGAGAGTAACTGTTCATCCCTTGACGGTATCTAACCAGAAAGCCACGGCTAACTACGTGCCAGCAGCCGCGGTAAT ACGTAGGTGGCAAGCGTTGTCCGGATTTATTGGGCGTAAAGCGAGCGCAGGCGGTTTCTTAAGTCTGATGTGAAAGCCCC CGGCTCAACCGGGGAGGGTCATTGGAAACTGGGAGACTTGAGTGCAGAAGAGGAGAGTGGAATTCCATGTGTAGCGGTGA AATGCGTAGATATATGGAGGAACACCAGTGGCGAAGGCGGCTCTCTGGTCTGTAA…
S-B2B-1-2	Slanetz & Bartley	2	July 2022	Plant A	Transport boxes	Before	Black	NFCS	Enterococcus faecalis	16S rRNA	>GML909_43799092_H7 CTTCACCTTAGGCGGCTGGCTCAAAAGGTTACCTCACCGACTTCGGGTGTTACAAACTCTCGTGGTGTGACGGGCGGTGT GTACAAGGCCCGGGAACGTATTCACCGCGGCGTGCTGATCCGCGATTACTAGCGATTCCGGCTTCATGCAGGCGAGTTGC AGCCTGCAATCCGAACTGAGAGAAGCTTTAAGAGATTTGCATGACCTCGCGGTCTAGCGACTCGTTGTACTTCCCATTGT AGCACGTGTGTAGCCCAGGTCATAAGGGGCATGATGATTTGACGTCATCCCCACCTTCCTCCGGTTTGTCACCGGCAGTC TCGCTAGAGTGCCCAACTAAATGATGGCAACTAACAATAAGGGTTGCGCTCGTTG…
S-B2B-2-2	Slanetz & Bartley	2	July 2022	Plant A	Transport boxes	Before	Black	NFCS	Enterococcus faecium	16S rRNA	>GML909_43799092_A8 ATCCCCTTTAGGCGGGCTGGGTCAAAGGTTACCTCACCGACTTCGGGTGTTACAAACTCTCGTGGTGTGACGGGCGGTGT GTACAAGGCCCGGGAACGTATTCACCGCGGCGTGCTGATCCGCGATTACTAGCGATTCCGGCTTCATGCAGGCGAGTTGC AGCCTGCAATCCGAACTGAGAGAAGCTTTAAGAGATTAGCTTAGCCTCGCGACTTCGCGACTCGTTGTACTTCCCATTGT AGCACGTGTGTAGCCCAGGTCATAAGGGGCATGATGATTTGACGTCATCCCCACCTTCCTCCGGTTTGTCACCGGCAGTC TTGCTAGAGTGCCCAACTGAATGATGGCAACTAACAATAAGGGTTGCGCTCGTTG…
S-B2B-3-2	Slanetz & Bartley	2	July 2022	Plant A	Transport boxes	Before	Black	NFCS	Enterococcus faecium	16S rRNA	>GML909_43799092_B8 TAATCCACTTAGGGCGGCTGGCTCAAAAGGTTACCTCACCGACTTCGGGTGTTACAAACTCTCGTGGTGTGACGGGCGGT GTGTACAAGGCCCGGGAACGTATTCACCGCGGCGTGCTGATCCGCGATTACTAGCGATTCCGGCTTCATGCAGGCGAGTT GCAGCCTGCAATCCGAACTGAGAGAAGCTTTAAGAGATTAGCTTAGCCTCGCGACTTCGCGACTCGTTGTACTTCCCATT GTAGCACGTGTGTAGCCCAGGTCATAAGGGGCATGATGATTTGACGTCATCCCCACCTTCCTCCGGTTTGTCACCGGCAG TCTTGCTAGAGTGCCCAACTGAATGATGGCAACTAACAATAAGGGTTGCGCTCGT…
S-B2B-4-2	Slanetz & Bartley	2	July 2022	Plant A	Transport boxes	Before	Black	NFCS	Enterococcus faecium	16S rRNA	>GPA233_44462339_F1 ATGGGACGAAAGTCTGACCGAGCAACGCCGCGTGAGTGAAGAAGGTTTTCGGATCGTAAAACTCTGTTGTTAGAGAAGAA CAAGGATGAGAGTAACTGTTCATCCCTTGACGGTATCTAACCAGAAAGCCACGGCTAACTACGTGCCAGCAGCCGCGGTA ATACGTAGGTGGCAAGCGTTGTCCGGATTTATTGGGCGTAAAGCGAGCGCAGGCGGTTTCTTAAGTCTGATGTGAAAGCC CCCGGCTCAACCGGGGAGGGTCATTGGAAACTGGGAGACTTGAGTGCAGAAGAGGAGAGTGGAATTCCATGTGTAGCGGT GAAATGCGTAGATATATGGAGGAACACCAGTGGCGAAGGCGGCTCTCTGGTCTGT…
S-B3B-1-2	Slanetz & Bartley	2	July 2022	Plant A	Plucking machine	Before	Black	NFCS	Enterococcus faecium	16S rRNA	>GML909_43799092_D8 ATCATCACCTTAGGCGGCTGGGTCAAAGGTTACCTCACCGACTTCGGGTGTTACAAACTCTCGTGGTGTGACGGGCGGTG TGTACAAGGCCCGGGAACGTATTCACCGCGGCGTGCTGATCCGCGATTACTAGCGATTCCGGCTTCATGCAGGCGAGTTG CAGCCTGCAATCCGAACTGAGAGAAGCTTTAAGAGATTAGCTTAGCCTCGCGACTTCGCGACTCGTTGTACTTCCCATTG TAGCACGTGTGTAGCCCAGGTCATAAGGGGCATGATGATTTGACGTCATCCCCACCTTCCTCCGGTTTGTCACCGGCAGT CTTGCTAGAGTGCCCAACTGAATGATGGCAACTAACAATAAGGGTTGCGCTCGTT…
S-B3B-2-2	Slanetz & Bartley	2	July 2022	Plant A	Plucking machine	Before	Black	NFCS	Enterococcus faecalis	16S rRNA	>GML909_43799092_E8 CCATCCCCTTAAGGGGGCTGGCTCAAAAGGTTACCTCACCGACTTCGGGTGTTACAAACTCTCGTGGTGTGACGGGCGGT GTGTACAAGGCCCGGGAACGTATTCACCGCGGCGTGCTGATCCGCGATTACTAGCGATTCCGGCTTCATGCAGGCGAGTT GCAGCCTGCAATCCGAACTGAGAGAAGCTTTAAGAGATTTGCATGACCTCGCGGTCTAGCGACTCGTTGTACTTCCCATT GTAGCACGTGTGTAGCCCAGGTCATAAGGGGCATGATGATTTGACGTCATCCCCACCTTCCTCCGGTTTGTCACCGGCAG TCTCGCTAGAGTGCCCAACTAAATGATGGCAACTAACAATAAGGGTTGCGCTCGT…
S-B3B-3-2	Slanetz & Bartley	2	July 2022	Plant A	Plucking machine	Before	Black	NFCS	Enterococcus hirae	16S rRNA	>GML909_43799092_F8 ACATCCCCTTAGGCGGCTGGCTCAAAGGTTACCTCACCGACTTCGGGTGTTACAAACTCTCGTGGTGTGACGGGCGGTGT GTACAAGGCCCGGGAACGTATTCACCGCGGCGTGCTGATCCGCGATTACTAGCGATTCCGGCTTCATGTAGGCGAGTTGC AGCCTACAATCCGAACTGAGAGAAGCTTTAAGAGATTAGCTTAGCCTCGCGACTTTGCGACTCGTTGTACTTCCCATTGT AGCACGTGTGTAGCCCAGGTCATAAGGGGCATGATGATTTGACGTCATCCCCACCTTCCTCCGGTTTGTCACCGGCAGTC TTGCTAGAGTGCCCAACTAAATGATGGCAACTAACAATAAGGGTTGCGCTCGTTG…
S-B3B-4-2	Slanetz & Bartley	2	July 2022	Plant A	Plucking machine	Before	Black	NFCS	Enterococcus faecium	16S rRNA	>GML909_43799092_G8 TATCCCCTTAGGCGGCTGGGTCAAAGGTTACCTCACCGACTTCGGGTGTTAAAACTCTCGTGGTGTGACGGGCGGTGTGT ACAAGGCCCGGGAACGTATTCACCGCGGCGTGCTGATCCGCGATTACTAGCGATTCCGGCTTCATGCAGGCGAGTTGCAG CCTGCAATCCGAACTGAGAGAAGCTTTAAGAGATTAGCTTAGCCTCGCGACTTCGCGACTCGTTGTACTTCCCATTGTAG CACGTGTGTAGCCCAGGTCATAAGGGGCATGATGATTTGACGTCATCCCCACCTTCCTCCGGTTTGTCACCGGCAGTCTT GCTAGAGTGCCCAACTGAATGATGGCAACTAACAATAAGGGTTGCGCTCGTTGCG…
S-B4B-1-2	Slanetz & Bartley	2	July 2022	Plant A	Organ extraction	Before	Grey	FCS	Enterococcus faecalis	16S rRNA	>GML909_43799092_H8 TTCCCCTTAAGGCGGGCTGGCTCAAAAGGTTACCTCACCGACTTCGGGTGTTACAAACTCTCGTGGTGTGACGGGCGGTG TGTACAAGGCCCGGGAACGTATTCACCGCGGCGTGCTGATCCGCGATTACTAGCGATTCCGGCTTCATGCAGGCGAGTTG CAGCCTGCAATCCGAACTGAGAGAAGCTTTAAGAGATTTGCATGACCTCGCGGTCTAGCGACTCGTTGTACTTCCCATTG TAGCACGTGTGTAGCCCAGGTCATAAGGGGCATGATGATTTGACGTCATCCCCACCTTCCTCCGGTTTGTCACCGGCAGT CTCGCTAGAGTGCCCAACTAAATGATGGCAACTAACAATAAGGGTTGCGCTCGTT…
S-B4B-2-2	Slanetz & Bartley	2	July 2022	Plant A	Organ extraction	Before	Grey	FCS	Streptococcus pluranimalium	16S rRNA	>GML909_43799092_A9 GGGGGCTGGTCCTAAAGGTTACCTCACCGACTTCGGGTGTTACAAACTCTCGTGGTGTGACGGGCGGTGTGTACAAGGCC CGGGAACGTATTCACCGCGGCGTGCTGATCCGCGATTACTAGCGATTCCGACTTCATGTAGGCGAGTTGCAGCCTACAAT CCGAACTGAGATCGGCTTTAAGAGATTGGCTTACTGTCACCAGTTCGCTGCTCGTTGTACCGACCATTGTAGCACGTGTG TAGCCCAGGTCATAAGGGGCATGATGATTTGACGTCATCCCCACCTTCCTCCGGTTTATTACCGGCAGTCTCGCTAGAGT GCCCAACTTAATGATGGCAACTAACAATAGGGGTTGCGCTCGTTGCGGGACTTAA…
S-B4B-3-2	Slanetz & Bartley	2	July 2022	Plant A	Organ extraction	Before	Grey	FCS	Enterococcus faecalis	16S rRNA	>GPA233_44462339_G1 ATGGAGGAAAGTCTGACCGAGCAACGCCGCGGTGAGTGAAGAAGGTTTTCGGATCGTAAAACTCTGTTGTTAGAGAAGAA CAAGGACGTTAGTAACTGAACGTCCCCTGACGGTATCTAACCAGAAAGCCACGGCTAACTACGTGCCAGCAGCCGCGGTA ATACGTAGGTGGCAAGCGTTGTCCGGATTTATTGGGCGTAAAGCGAGCGCAGGCGGTTTCTTAAGTCTGATGTGAAAGCC CCCGGCTCAACCGGGGAGGGTCATTGGAAACTGGGAGACTTGAGTGCAGAAGAGGAGAGTGGAATTCCATGTGTAGCGGT GAAATGCGTAGATATATGGAGGAACACCAGTGGCGAAGGCGGCTCTCTGGTCTGT…
S-B4B-4-2	Slanetz & Bartley	2	July 2022	Plant A	Organ extraction	Before	Grey	FCS	Enterococcus hirae	16S rRNA	>GML909_43799092_C9 ATCACCTTAGGCGGGCTGGGCTCAAAGGTTACCTCACCGACTTCGGGTGTTACAAACTCTCGTGGTGTGACGGGCGGTGT GTACAAGGCCCGGGAACGTATTCACCGCGGCGTGCTGATCCGCGATTACTAGCGATTCCGGCTTCATGTAGGCGAGTTGC AGCCTACAATCCGAACTGAGAGAAGCTTTAAGAGATTAGCTTAGCCTCGCGACTTTGCGACTCGTTGTACTTCCCATTGT AGCACGTGTGTAGCCCAGGTCATAAGGGGCATGATGATTTGACGTCATCCCCACCTTCCTCCGGTTTGTCACCGGCAGTC TTGCTAGAGTGCCCAACTAAATGATGGCAACTAACAATAAGGGTTGCGCTCGTTG…
S-B5B-1-2	Slanetz & Bartley	2	July 2022	Plant A	Fat suction unit	Before	Grey	FCS	Enterococcus faecalis	16S rRNA	>GML909_43799092_D9 TCATCCCCTTAGGCGGCTGGGCTCAAAAGGTTACCTCACCGACTTCGGGTGTTACAAACTCTCGTGGTGTGACGGGCGGT GTGTACAAGGCCCGGGAACGTATTCACCGCGGCGTGCTGATCCGCGATTACTAGCGATTCCGGCTTCATGCAGGCGAGTT GCAGCCTGCAATCCGAACTGAGAGAAGCTTTAAGAGATTTGCATGACCTCGCGGTCTAGCGACTCGTTGTACTTCCCATT GTAGCACGTGTGTAGCCCAGGTCATAAGGGGCATGATGATTTGACGTCATCCCCACCTTCCTCCGGTTTGTCACCGGCAG TCTCGCTAGAGTGCCCAACTAAATGATGGCAACTAACAATAAGGGTTGCGCTCGT…
S-B5B-2-2	Slanetz & Bartley	2	July 2022	Plant A	Fat suction unit	Before	Grey	FCS	Enterococcus faecalis	16S rRNA	>GML909_43799092_E9 ACATCCCCTTAAGGCGGGCTGGCTCAAAAGGTTACCTCACCGACTTCGGGTGTTACAAACTCTCGTGGTGTGACGGGCGG TGTGTACAAGGCCCGGGAACGTATTCACCGCGGCGTGCTGATCCGCGATTACTAGCGATTCCGGCTTCATGCAGGCGAGT TGCAGCCTGCAATCCGAACTGAGAGAAGCTTTAAGAGATTTGCATGACCTCGCGGTCTAGCGACTCGTTGTACTTCCCAT TGTAGCACGTGTGTAGCCCAGGTCATAAGGGGCATGATGATTTGACGTCATCCCCACCTTCCTCCGGTTTGTCACCGGCA GTCTCGCTAGAGTGCCCAACTAAATGATGGCAACTAACAATAAGGGTTGCGCTCG…
S-B5B-3-2	Slanetz & Bartley	2	July 2022	Plant A	Fat suction unit	Before	Grey	FCS	Enterococcus durans	16S rRNA	>GML909_43799092_F9 TTTCCACTTAGGCGGCTGGGCTCCAAAAGGTTACCTCACCGACTTCGGGTGTTACAAACTCTCGTGGTGTGACGGGCGGT GTGTACAAGGCCCGGGAACGTATTCACCGCGGCGTGCTGATCCGCGATTACTAGCGATTCCGGCTTCATGTAGGCGAGTT GCAGCCTACAATCCGAACTGAGAGAAGCTTTAAGAGATTAGCTTAGCCTCGCGACTTCGCAACTCGTTGTACTTCCCATT GTAGCACGTGTGTAGCCCAGGTCATAAGGGGCATGATGATTTGACGTCATCCCCACCTTCCTCCGGTTTGTCACCGGCAG TCTTGCTAGAGTGCCCAACTGAATGATGGCAACTAACAATAAGGGTTGCGCTCGT…
S-B5B-4-2	Slanetz & Bartley	2	July 2022	Plant A	Fat suction unit	Before	Grey	FCS	Enterococcus faecalis	16S rRNA	>GML909_43799092_G9 CCATCACCTTAAGGCGGCTGGCTCAAAAGGTTACCTCACCGACTTCGGGTGTTACAAACTCTCGTGGTGTGACGGGCGGT GTGTACAAGGCCCGGGAACGTATTCACCGCGGCGTGCTGATCCGCGATTACTAGCGATTCCGGCTTCATGCAGGCGAGTT GCAGCCTGCAATCCGAACTGAGAGAAGCTTTAAGAGATTTGCATGACCTCGCGGTCTAGCGACTCGTTGTACTTCCCATT GTAGCACGTGTGTAGCCCAGGTCATAAGGGGCATGATGATTTGACGTCATCCCCACCTTCCTCCGGTTTGTCACCGGCAG TCTCGCTAGAGTGCCCAACTAAATGATGGCAACTAACAATAAGGGTTGCGCTCGT…
S-B6B-1-2	Slanetz & Bartley	2	July 2022	Plant A	Conveyor for trimming	Before	Blue	FCS	Enterococcus hirae	16S rRNA	>GML909_43799092_D1 ATCCCCTTAGGGGGGCTGGCTCAAAGGTTACCTCACCGACTTCGGGTGTTACAAACTCTCGTGGTGTGACGGGCGGTGTG TACAAGGCCCGGGAACGTATTCACCGCGGCGTGCTGATCCGCGATTACTAGCGATTCCGGCTTCATGTAGGCGAGTTGCA GCCTACAATCCGAACTGAGAGAAGCTTTAAGAGATTAGCTTAGCCTCGCGACTTTGCGACTCGTTGTACTTCCCATTGTA GCACGTGTGTAGCCCAGGTCATAAGGGGCATGATGATTTGACGTCATCCCCACCTTCCTCCGGTTTGTCACCGGCAGTCT TGCTAGAGTGCCCAACTAAATGATGGCAACTAACAATAAGGGTTGCGCTCGTTGC…
S-B6B-2-2	Slanetz & Bartley	2	July 2022	Plant A	Conveyor for trimming	Before	Blue	FCS	Streptococcus pluranimalium	16S rRNA	>GML909_43799092_E1 ATCCCCTTTGGGCGGCTGGCTCTAAAGGTTACCTCACCGACTTCGGGTGTTACAAACTCTCGTGGTGTGACGGGCGGTGT GTACAAGGCCCGGGAACGTATTCACCGCGGCGTGCTGATCCGCGATTACTAGCGATTCCGACTTCATGTAGGCGAGTTGC AGCCTACAATCCGAACTGAGATCGGCTTTAAGAGATTGGCTTACTGTCACCAGTTCGCTGCTCGTTGTACCGACCATTGT AGCACGTGTGTAGCCCAGGTCATAAGGGGCATGATGATTTGACGTCATCCCCACCTTCCTCCGGTTTATTACCGGCAGTC TCGCTAGAGTGCCCAACTTAATGATGGCAACTAACAATAGGGGTTGCGCTCGTTG…
S-B7B-1-2	Slanetz & Bartley	2	July 2022	Plant A	Conveyor for multi-head weigher	Before	Blue	FCS	Enterococcus faecalis	16S rRNA	>GML909_43799092_F1 ATCATCCCCTTAGGCGGGCTGGCTCAAAAGGTTACCTCACCGACTTCGGGTGTTACAAACTCTCGTGGTGTGACGGGCGG TGTGTACAAGGCCCGGGAACGTATTCACCGCGGCGTGCTGATCCGCGATTACTAGCGATTCCGGCTTCATGCAGGCGAGT TGCAGCCTGCAATCCGAACTGAGAGAAGCTTTAAGAGATTTGCATGACCTCGCGGTCTAGCGACTCGTTGTACTTCCCAT TGTAGCACGTGTGTAGCCCAGGTCATAAGGGGCATGATGATTTGACGTCATCCCCACCTTCCTCCGGTTTGTCACCGGCA GTCTCGCTAGAGTGCCCAACTAAATGATGGCAACTAACAATAAGGGTTGCGCTCG…
S-B7B-2-2	Slanetz & Bartley	2	July 2022	Plant A	Conveyor for multi-head weigher	Before	Blue	FCS	Enterococcus faecalis	16S rRNA	>GML909_43799092_G1 CCATCACCTTAGGCGGCTGGCTCAAAAGGTTACCTCACCGACTTCGGGTGTTACAAACTCTCGTGGTGTGACGGGCGGTG TGTACAAGGCCCGGGAACGTATTCACCGCGGCGTGCTGATCCGCGATTACTAGCGATTCCGGCTTCATGCAGGCGAGTTG CAGCCTGCAATCCGAACTGAGAGAAGCTTTAAGAGATTTGCATGACCTCGCGGTCTAGCGACTCGTTGTACTTCCCATTG TAGCACGTGTGTAGCCCAGGTCATAAGGGGCATGATGATTTGACGTCATCCCCACCTTCCTCCGGTTTGTCACCGGCAGT CTCGCTAGAGTGCCCAACTAAATGATGGCAACTAACAATAAGGGTTGCGCTCGTT…
S-B7B-3-2	Slanetz & Bartley	2	July 2022	Plant A	Conveyor for multi-head weigher	Before	Blue	FCS	Enterococcus faecalis	16S rRNA	>GML909_43799092_H1 ATCACCTTAGGGCGGGCTGGCTCAAAAGGTTACCTCACCGACTTCGGGTGTTACAAACTCTCGTGGTGTGACGGGCGGTG TGTACAAGGCCCGGGAACGTATTCACCGCGGCGTGCTGATCCGCGATTACTAGCGATTCCGGCTTCATGCAGGCGAGTTG CAGCCTGCAATCCGAACTGAGAGAAGCTTTAAGAGATTTGCATGACCTCGCGGTCTAGCGACTCGTTGTACTTCCCATTG TAGCACGTGTGTAGCCCAGGTCATAAGGGGCATGATGATTTGACGTCATCCCCACCTTCCTCCGGTTTGTCACCGGCAGT CTCGCTAGAGTGCCCAACTAAATGATGGCAACTAACAATAAGGGTTGCGCTCGTT…
S-B7B-4-2	Slanetz & Bartley	2	July 2022	Plant A	Conveyor for multi-head weigher	Before	Blue	FCS	Vagococcus lutrae	16S rRNA	>GML909_43799092_A2 ACTCTCCCCTTAGGCGGGCTGGGCTCCGAAGGTTACCTCACCGACTTTGGGTGTTACAAACTCTCGTGGTGTGACGGGCG GTGTGTACAAGGCCCGGGAACGTATTCACCGCGGCGTTCTGATCCGCGATTACTAGCGATTCCGGCTTCATGCAGGCGAG TTGCAGCCTGCAATCCGAACTGAGAACAGCTTTAAGAGATTAGCTAAACCTCGCGGTCTCGCAACTCATTGTACTGTCCA TTGTAGCACGTGTGTAGCCCAGGTCATAAGGGGCATGATGATTTGACGTCATCCCCACCTTCCTCCGGTTTGTCACCGGC AGTCTCGCTAGAGTGCCCAACTGAATGATGGCAACTAACAATAAGGGTTGCGCTC…
S-B8B-1-2	Slanetz & Bartley	2	July 2022	Plant A	Conveyor for trimming table	Before	Blue	FCS	Enterococcus faecium	16S rRNA	>GPA233_44462339_H1 ATGGGACGAAAGTCTGACCGAGCAACGCCGCGTGAGTGAAGAAGGTTTTCGGATCGTAAAACTCTGTTGTTAGAGAAGAA CAAGGATGAGAGTAACTGTTCATCCCTTGACGGTATCTAACCAGAAAGCCACGGCTAACTACGTGCCAGCAGCCGCGGTA ATACGTAGGTGGCAAGCGTTGTCCGGATTTATTGGGCGTAAAGCGAGCGCAGGCGGTTTCTTAAGTCTGATGTGAAAGCC CCCGGCTCAACCGGGGAGGGTCATTGGAAACTGGGAGACTTGAGTGCAGAAGAGGAGAGTGGAATTCCATGTGTAGCGGT GAAATGCGTAGATATATGGAGGAACACCAGTGGCGAAGGCGGCTCTCTGGTCTGT…
S-B8B-2-2	Slanetz & Bartley	2	July 2022	Plant A	Conveyor for trimming table	Before	Blue	FCS	Enterococcus faecalis	16S rRNA	>GML909_43799092_C2 ATCCCCTTAGGCGGCTGGGCTCAAAAGGTTACCTCACCGACTTCGGGTGTTACAAACTCTCGTGGTGTGACGGGCGGTGT GTACAAGGCCCGGGAACGTATTCACCGCGGCGTGCTGATCCGCGATTACTAGCGATTCCGGCTTCATGCAGGCGAGTTGC AGCCTGCAATCCGAACTGAGAGAAGCTTTAAGAGATTTGCATGACCTCGCGGTCTAGCGACTCGTTGTACTTCCCATTGT AGCACGTGTGTAGCCCAGGTCATAAGGGGCATGATGATTTGACGTCATCCCCACCTTCCTCCGGTTTGTCACCGGCAGTC TCGCTAGAGTGCCCAACTAAATGATGGCAACTAACAATAAGGGTTGCGCTCGTTG…
S-B8B-3-2	Slanetz & Bartley	2	July 2022	Plant A	Conveyor for trimming table	Before	Blue	FCS	Enterococcus faecalis	16S rRNA	>GML909_43799092_D2 CATCCCCTTAGGCGGCTGGCTCCAAAAGGTTACCTCACCGACTTCGGGTGTTACAAACTCTCGTGGTGTGACGGGCGGTG TGTACAAGGCCCGGGAACGTATTCACCGCGGCGTGCTGATCCGCGATTACTAGCGATTCCGGCTTCATGCAGGCGAGTTG CAGCCTGCAATCCGAACTGAGAGAAGCTTTAAGAGATTTGCATGACCTCGCGGTCTAGCGACTCGTTGTACTTCCCATTG TAGCACGTGTGTAGCCCAGGTCATAAGGGGCATGATGATTTGACGTCATCCCCACCTTCCTCCGGTTTGTCACCGGCAGT CTCGCTAGAGTGCCCAACTAAATGATGGCAACTAACAATAAGGGTTGCGCTCGTT…
S-B9B-1-2	Slanetz & Bartley	2	July 2022	Plant A	Deskinner	Before	Blue	FCS	Enterococcus faecalis	16S rRNA	>GML909_43799092_E2 ACTTCCCCTTAGGCGGCTGGCTCAAAAGGTTACCTCACCGACTTCGGGTGTTACAAACTCTCGTGGTGTGACGGGCGGTG TGTACAAGGCCCGGGAACGTATTCACCGCGGCGTGCTGATCCGCGATTACTAGCGATTCCGGCTTCATGCAGGCGAGTTG CAGCCTGCAATCCGAACTGAGAGAAGCTTTAAGAGATTTGCATGACCTCGCGGTCTAGCGACTCGTTGTACTTCCCATTG TAGCACGTGTGTAGCCCAGGTCATAAGGGGCATGATGATTTGACGTCATCCCCACCTTCCTCCGGTTTGTCACCGGCAGT CTCGCTAGAGTGCCCAACTAAATGATGGCAACTAACAATAAGGGTTGCGCTCGTT…
S-B9B-2-2	Slanetz & Bartley	2	July 2022	Plant A	Deskinner	Before	Blue	FCS	Enterococcus faecalis	16S rRNA	>GML909_43799092_F2 CATCCCCTTAGGCGGCTGGCTCAAAAGGTTACCTCACCGACTTCGGGTGTTACAAACTCTCGTGGTGTGACGGGCGGTGT GTACAAGGCCCGGGAACGTATTCACCGCGGCGTGCTGATCCGCGATTACTAGCGATTCCGGCTTCATGCAGGCGAGTTGC AGCCTGCAATCCGAACTGAGAGAAGCTTTAAGAGATTTGCATGACCTCGCGGTCTAGCGACTCGTTGTACTTCCCATTGT AGCACGTGTGTAGCCCAGGTCATAAGGGGCATGATGATTTGACGTCATCCCCACCTTCCTCCGGTTTGTCACCGGCAGTC TCGCTAGAGTGCCCAACTAAATGATGGCAACTAACAATAAGGGTTGCGCTCGTTG…
S-B9B-3-2	Slanetz & Bartley	2	July 2022	Plant A	Deskinner	Before	Blue	FCS	Enterococcus faecalis	16S rRNA	>GML909_43799092_G2 CTTCCCCTTAGGCGGCTGGCTCAAAAGGTTACCTCACCGACTTCGGGTGTTACAAACTCTCGTGGTGTGACGGGCGGTGT GTACAAGGCCCGGGAACGTATTCACCGCGGCGTGCTGATCCGCGATTACTAGCGATTCCGGCTTCATGCAGGCGAGTTGC AGCCTGCAATCCGAACTGAGAGAAGCTTTAAGAGATTTGCATGACCTCGCGGTCTAGCGACTCGTTGTACTTCCCATTGT AGCACGTGTGTAGCCCAGGTCATAAGGGGCATGATGATTTGACGTCATCCCCACCTTCCTCCGGTTTGTCACCGGCAGTC TCGCTAGAGTGCCCAACTAAATGATGGCAACTAACAATAAGGGTTGCGCTCGTTG…
S-B11B-1-2	Slanetz & Bartley	2	July 2022	Plant A	Conveyor to filling machine	Before	Red	FCS	Enterococcus faecalis	16S rRNA	>GML909_43799092_H2 TCTTCCCCTTAGGCGGCTGGGCTCAAAAGGTTACCTCACCGACTTCGGGTGTTACAAACTCTCGTGGTGTGACGGGCGGT GTGTACAAGGCCCGGGAACGTATTCACCGCGGCGTGCTGATCCGCGATTACTAGCGATTCCGGCTTCATGCAGGCGAGTT GCAGCCTGCAATCCGAACTGAGAGAAGCTTTAAGAGATTTGCATGACCTCGCGGTCTAGCGACTCGTTGTACTTCCCATT GTAGCACGTGTGTAGCCCAGGTCATAAGGGGCATGATGATTTGACGTCATCCCCACCTTCCTCCGGTTTGTCACCGGCAG TCTCGCTAGAGTGCCCAACTAAATGATGGCAACTAACAATAAGGGTTGCGCTCGT…
S-B11B-2-2	Slanetz & Bartley	2	July 2022	Plant A	Conveyor to filling machine	Before	Red	FCS	Enterococcus faecalis	16S rRNA	>GML909_43799092_A3 CATCCCCTTAGGCGGCTGGGCTCAAAAGGTTACCTCACCGACTTCGGGTGTTACAAACTCTCGTGGTGTGACGGGCGGTG TGTACAAGGCCCGGGAACGTATTCACCGCGGCGTGCTGATCCGCGATTACTAGCGATTCCGGCTTCATGCAGGCGAGTTG CAGCCTGCAATCCGAACTGAGAGAAGCTTTAAGAGATTTGCATGACCTCGCGGTCTAGCGACTCGTTGTACTTCCCATTG TAGCACGTGTGTAGCCCAGGTCATAAGGGGCATGATGATTTGACGTCATCCCCACCTTCCTCCGGTTTGTCACCGGCAGT CTCGCTAGAGTGCCCAACTAAATGATGGCAACTAACAATAAGGGTTGCGCTCGTT…
S-B11B-3-2	Slanetz & Bartley	2	July 2022	Plant A	Conveyor to filling machine	Before	Red	FCS	Enterococcus faecalis	16S rRNA	>GML909_43799092_B3 CATCCCCTTAGGCGGCTGGGCTCAAAAGGTTACCTCACCGACTTCGGGTGTTACAAACTCTCGTGGTGTGACGGGCGGTG TGTACAAGGCCCGGGAACGTATTCACCGCGGCGTGCTGATCCGCGATTACTAGCGATTCCGGCTTCATGCAGGCGAGTTG CAGCCTGCAATCCGAACTGAGAGAAGCTTTAAGAGATTTGCATGACCTCGCGGTCTAGCGACTCGTTGTACTTCCCATTG TAGCACGTGTGTAGCCCAGGTCATAAGGGGCATGATGATTTGACGTCATCCCCACCTTCCTCCGGTTTGTCACCGGCAGT CTCGCTAGAGTGCCCAACTAAATGATGGCAACTAACAATAAGGGTTGCGCTCGTT…
VRB3A-1-2	VRBGA	2	July 2022	Plant A	Plucking machine	After	Black	NFCS	Aeromonas veronii	gyrB	>GVR200_46192005_46192005 GTACGGCCTCTCTGACAGCTGCTGCTGACCATTCGTCGTAACGGCCACGTTTACGAACAGACCTATCATCTGGGTGAGCC GCAGGCGCCGCTCAAGCAGATTGGCGACAGCACCGGCACCGGTACCGAAGTACGCTTCTGGCCGAGCCCGACCATCTTCA GCGACACCCTGTTTCACTACGAGATCCTGGCCAAGCGTCTGCGCGAGCTCTCCTTCCTCAACTCCGGCGTTTCCATCCGT CTGATGGATGAGCGTGATGGCCGCGAGGCGCACTTCTGCTATGAAGGCGGTATCAAGGCGTTCGTTGAGTACCTGAACCA GAACAAAACCCCGATCCACCCGAAGGTGTTCCACTTCACCACCGAACAG…
VRB4A-1-2	VRBGA	2	July 2022	Plant A	Organ extraction	After	Grey	FCS	Providencia rustigianii	16S rRNA	>GML909_43799092_F7 CCTGAACAAGTGGGTAAGCGCCCTCCGAAGGTTAAGCTACCTACTTCTTTTGCAACCCACTCCCATGGTGTGACGGGCGG TGTGTACAAGGCCCGGGAACGTATTCACCGTAGCATTCTGATCTACGATTACTAGCGATTCCGACTTCATGGAGTCGAGT TGCAGACTCCAATCCGGACTACGACGTACTTTATGAGTTCCGCTTGCTCTCGCGAGGTCGCTTCTCTTTGTATACGCCAT TGTAGCACGTGTGTAGCCCTACTCGTAAGGGCCATGATGACTTGACGTCATCCCCACCTTCCTCCGGTTTATCACCGGCA GTCTCCTTTGAGTTCCCACCATTACGTGCTGGCAACAAAGGATAAGGGTTGCGCT…
VRB4A-2-2	VRBGA	2	July 2022	Plant A	Organ extraction	After	Grey	FCS	Klebsiella michiganensis	16S rRNA	>GML909_43799092_G7 GATCAAGTGGGTAAGCGCCCTCCCGAAGGTTAAGCTACCTACTTCTTTTGCAACCCACTCCCATGGTGTGACGGGCGGTG TGTACAAGGCCCGGGAACGTATTCACCGTGGCATTCTGATCCACGATTACTAGCGATTCCGACTTCATGGAGTCGAGTTG CAGACTCCAATCCGGACTACGACATACTTTATGAGGTCCGCTTGCTCTCGCGAGGTCGCTTCTCTTTGTATATGCCATTG TAGCACGTGTGTAGCCCTACTCGTAAGGGCCATGATGACTTGACGTCATCCCCACCTTCCTCCAGTTTATCACTGGCAGT CTCCTTTGAGTTCCCGGCCGGACCGCTGGCAACAAAGGATAAGGGTTGCGCTCGT…
VRB1B-1-2	VRBGA	2	July 2022	Plant A	Transport truck	Before	Black	NFCS	Escherichia coli	16S rRNA	>GML909_43799092_H3 GGTAAGCGCCCTCCGAAGGTTAAGCTACCTACTTCTTTTGCAACCCACTCCCATGGTGTGACGGGCGGTGTGTACAAGGC CCGGGAACGTATTCACCGTGGCATTCTGATCCACGATTACTAGCGATTCCGACTTCATGGAGTCGAGTTGCAGACTCCAA TCCGGACTACGACGCACTTTATGAGGTCCGCTTGCTCTCGCGAGGTCGCTTCTCTTTGTATGCGCCATTGTAGCACGTGT GTAGCCCTGGTCGTAAGGGCCATGATGACTTGACGTCATCCCCACCTTCCTCCAGTTTATCACTGGCAGTCTCCTTTGAG TTCCCGGCCGGACCGCTGGCAACAAAGGATAAGGGTTGCGCTCGTTGCGGGACTT…
VRB1B-2-2	VRBGA	2	July 2022	Plant A	Transport truck	Before	Black	NFCS	Escherichia coli	16S rRNA	>GML909_43799092_A4 GATCAAGTGGGTTAAGCGCCCTCCGAAGGTTAAGCTACCTACTTCTTTTGCAACCCACTCCCATGGTGTGACGGGCGGTG TGTACAAGGCCCGGGAACGTATTCACCGTGGCATTCTGATCCACGATTACTAGCGATTCCGACTTCATGGAGTCGAGTTG CAGACTCCAATCCGGACTACGACGCACTTTATGAGGTCCGCTTGCTCTCGCGAGGTCGCTTCTCTTTGTATGCGCCATTG TAGCACGTGTGTAGCCCTGGTCGTAAGGGCCATGATGACTTGACGTCATCCCCACCTTCCTCCAGTTTATCACTGGCAGT CTCCTTTGAGTTCCCGGCCGGACCGCTGGCAACAAAGGATAAGGGTTGCGCTCGT…
VRB1B-3-2	VRBGA	2	July 2022	Plant A	Transport truck	Before	Black	NFCS	Escherichia coli	16S rRNA	>GML909_43799092_B4 CAGGAACAAGTGGTAAGCGCCCTCCGAAGGTTAAGCTACCTACTTCTTTTGCAACCCACTCCCATGGTGTGACGGGCGGT GTGTACAAGGCCCGGGAACGTATTCACCGTGGCATTCTGATCCACGATTACTAGCGATTCCGACTTCATGGAGTCGAGTT GCAGACTCCAATCCGGACTACGACGCACTTTATGAGGTCCGCTTGCTCTCGCGAGGTCGCTTCTCTTTGTATGCGCCATT GTAGCACGTGTGTAGCCCTGGTCGTAAGGGCCATGATGACTTGACGTCATCCCCACCTTCCTCCAGTTTATCACTGGCAG TCTCCTTTGAGTTCCCGGCCGGACCGCTGGCAACAAAGGATAAGGGTTGCGCTCG…
VRB1B-4-2	VRBGA	2	July 2022	Plant A	Transport truck	Before	Black	NFCS	Escherichia coli	16S rRNA	>GML909_43799092_C4 AGGGGGTAAGCGCCCTCCGAAGGTTAAGCTACCTACTTCTTTTGCAACCCACTCCCATGGTGTGACGGGCGGTGTGTACA AGGCCCGGGAACGTATTCACCGTGGCATTCTGATCCACGATTACTAGCGATTCCGACTTCATGGAGTCGAGTTGCAGACT CCAATCCGGACTACGACGCACTTTATGAGGTCCGCTTGCTCTCGCGAGGTCGCTTCTCTTTGTATGCGCCATTGTAGCAC GTGTGTAGCCCTGGTCGTAAGGGCCATGATGACTTGACGTCATCCCCACCTTCCTCCAGTTTATCACTGGCAGTCTCCTT TGAGTTCCCGGCCGGACCGCTGGCAACAAAGGATAAGGGTTGCGCTCGTTGCGGG…
VRB2B-1-2	VRBGA	2	July 2022	Plant A	Transport boxes	Before	Black	NFCS	Escherichia coli	16S rRNA	>GML909_43799092_D4 ACTGATCAAGTGGGTAAGCGCCCTCCGAAGGTTAAGCTACCTACTTCTTTTGCAACCCACTCCCATGGTGTGACGGGCGG TGTGTACAAGGCCCGGGAACGTATTCACCGTGGCATTCTGATCCACGATTACTAGCGATTCCGACTTCATGGAGTCGAGT TGCAGACTCCAATCCGGACTACGACGCACTTTATGAGGTCCGCTTGCTCTCGCGAGGTCGCTTCTCTTTGTATGCGCCAT TGTAGCACGTGTGTAGCCCTGGTCGTAAGGGCCATGATGACTTGACGTCATCCCCACCTTCCTCCAGTTTATCACTGGCA GTCTCCTTTGAGTTCCCGGCCGGACCGCTGGCAACAAAGGATAAGGGTTGCGCTC…
VRB2B-2-2	VRBGA	2	July 2022	Plant A	Transport boxes	Before	Black	NFCS	Escherichia coli	16S rRNA	>GML909_43799092_E4 CTGAACAAGTGGGTAAGCGCCCTCCGAAGGTTAAGCTACCTACTTCTTTTGCAACCCACTCCCATGGTGTGACGGGCGGT GTGTACAAGGCCCGGGAACGTATTCACCGTGGCATTCTGATCCACGATTACTAGCGATTCCGACTTCATGGAGTCGAGTT GCAGACTCCAATCCGGACTACGACGCACTTTATGAGGTCCGCTTGCTCTCGCGAGGTCGCTTCTCTTTGTATGCGCCATT GTAGCACGTGTGTAGCCCTGGTCGTAAGGGCCATGATGACATGACGTCATCCCCACCTTCCTCCAGTTTATCACTGGCAG TCTCCTTTGAGTTCCCGGCCGGACCGCTGGCAACAAAGGATAAGGGTTGCGCTCG…
VRB2B-3-2	VRBGA	2	July 2022	Plant A	Transport boxes	Before	Black	NFCS	Escherichia coli	16S rRNA	>GML909_43799092_F4 GAAAAAGTGGGTAAGGCGGCCTCCCGAAGGTTAAGCTACCTACTTCTTTTGCAACCCACTCCCATGGTGTGACGGGCGGT GTGTACAAGGCCCGGGAACGTATTCACCGTGGCATTCTGATCCACGATTACTAGCGATTCCGACTTCATGGAGTCGAGTT GCAGACTCCAATCCGGACTACGACGCACTTTATGAGGTCCGCTTGCTCTCGCGAGGTCGCTTCTCTTTGTATGCGCCATT GTAGCACGTGTGTAGCCCTGGTCGTAAGGGCCATGATGACTTGACGTCATCCCCACCTTCCTCCAGTTTATCACTGGCAG TCTCCTTTGAGTTCCCGGCCGGACCGCTGGCAACAAAGGATAAGGGTTGCGCTCG…
VRB2B-4-2	VRBGA	2	July 2022	Plant A	Transport boxes	Before	Black	NFCS	Escherichia coli	16S rRNA	>GML909_43799092_G4 ATGATCAAAGTGGGTAAGCGCCCTCCCGAAGGTTAAGCTACCTACTTCTTTTGCAACCCACTCCCATGGTGTGACGGGCG GTGTGTACAAGGCCCGGGAACGTATTCACCGTGGCATTCTGATCCACGATTACTAGCGATTCCGACTTCATGGAGTCGAG TTGCAGACTCCAATCCGGACTACGACGCACTTTATGAGGTCCGCTTGCTCTCGCGAGGTCGCTTCTCTTTGTATGCGCCA TTGTAGCACGTGTGTAGCCCTGGTCGTAAGGGCCATGATGACTTGACGTCATCCCCACCTTCCTCCAGTTTATCACTGGC AGTCTCCTTTGAGTTCCCGGCCGGACCGCTGGCAACAAAGGATAAGGGTTGCGCT…
VRB3B-1-2	VRBGA	2	July 2022	Plant A	Plucking machine	Before	Black	NFCS	Shigella sonnei	16S rRNA	>GML909_43799092_H4 AGTGGGTTAAGCGCCCTCCGAAGGTTAAGCTACCTACTTCTTTTGCACCCACTCCCATGGTGTGACGGGCGGTGTGTACA AGGCCCGGGAACGTATTCACCGTGGCATTCTGATCCACGATTACTAGCGATTCCGACTTCATGGAGTCGAGTTGCAGACT CCAATCCGGACTACGACGCACTTTATGAGGTCCGCTTGCTCTCGCGAGGTCGCTTCTCTTTGTATGCGCCATTGTAGCAC GTGTGTAGCCCTGGTCGTAAGGGCCATGATGACTTGACGTCATCCCCACCTTCCTCCAGTTTATCACTGGCAGTCTCCTT TGAGTTCCCGGCCGGACCGCTGGCAACAAAGGATAAGGGTTGCGCTCGTTGCGGG…
VRB3B-2-2	VRBGA	2	July 2022	Plant A	Plucking machine	Before	Black	NFCS	Escherichia coli	16S rRNA	>GML909_43799092_A5 CATGAAAAAGTGGGTAAGCGCCCTCCGAAGGTTAAGCTACCTACTTCTTTTGCAACCCACTCCCATGGTGTGACGGGCGG TGTGTACAAGGCCCGGGAACGTATTCACCGTGGCATTCTGATCCACGATTACTAGCGATTCCGACTTCATGGAGTCGAGT TGCAGACTCCAATCCGGACTACGACGCACTTTATGAGGTCCGCTTGCTCTCGCGAGGTCGCTTCTCTTTGTATGCGCCAT TGTAGCACGTGTGTAGCCCTGGTCGTAAGGGCCATGATGACTTGACGTCATCCCCACCTTCCTCCAGTTTATCACTGGCA GTCTCCTTTGAGTTCCCGGCCGGACCGCTGGCAACAAAGGATAAGGGTTGCGCTC…
VRB3B-3-2	VRBGA	2	July 2022	Plant A	Plucking machine	Before	Black	NFCS	Escherichia coli	16S rRNA	>GML909_43799092_B5 ACGGAACAAGTGGGTAAGCGCCCTCCGAAGGTTAAGCTACCTACTTCTTTTGCAACCCACTCCCATGGTGTGACGGGCGG TGTGTACAAGGCCCGGGAACGTATTCACCGTGGCATTCTGATCCACGATTACTAGCGATTCCGACTTCATGGAGTCGAGT TGCAGACTCCAATCCGGACTACGACGCACTTTATGAGGTCCGCTTGCTCTCGCGAGGTCGCTTCTCTTTGTATGCGCCAT TGTAGCACGTGTGTAGCCCTGGTCGTAAGGGCCATGATGACTTGACGTCATCCCCACCTTCCTCCAGTTTATCACTGGCA GTCTCCTTTGAGTTCCCGGCCGGACCGCTGGCAACAAAGGATAAGGGTTGCGCTC…
VRB3B-4-2	VRBGA	2	July 2022	Plant A	Plucking machine	Before	Black	NFCS	Escherichia coli	16S rRNA	>GML909_43799092_C5 GACAAGTGGGTAAGCGCCCTCCGAAGGTTAAGCTACCTACTTCTTTTGCAACCCACTCCCATGGTGTGACGGGCGGTGTG TACAAGGCCCGGGAACGTATTCACCGTGGCATTCTGATCCACGATTACTAGCGATTCCGACTTCATGGAGTCGAGTTGCA GACTCCAATCCGGACTACGACGCACTTTATGAGGTCCGCTTGCTCTCGCGAGGTCGCTTCTCTTTGTATGCGCCATTGTA GCACGTGTGTAGCCCTGGTCGTAAGGGCCATGATGACTTGACGTCATCCCCACCTTCCTCCAGTTTATCACTGGCAGTCT CCTTTGAGTTCCCGGCCGGACCGCTGGCAACAAAGGATAAGGGTTGCGCTCGTTG…
VRB4B-1-2	VRBGA	2	July 2022	Plant A	Organ extraction	Before	Grey	FCS	Escherichia coli	16S rRNA	>GML909_43799092_D5 GGACCAAGTGGGTAAGCGCCCTCCCGAAGGTTAAGCTACCTACTTCTTTTGCAACCCACTCCCATGGTGTGACGGGCGGT GTGTACAAGGCCCGGGAACGTATTCACCGTGGCATTCTGATCCACGATTACTAGCGATTCCGACTTCATGGAGTCGAGTT GCAGACTCCAATCCGGACTACGACGCACTTTATGAGGTCCGCTTGCTCTCGCGAGGTCGCTTCTCTTTGTATGCGCCATT GTAGCACGTGTGTAGCCCTGGTCGTAAGGGCCATGATGACTTGACGTCATCCCCACCTTCCTCCAGTTTATCACTGGCAG TCTCCTTTGAGTTCCCGGCCGGACCGCTGGCAACAAAGGATAAGGGTTGCGCTCG…
VRB4B-2-2	VRBGA	2	July 2022	Plant A	Organ extraction	Before	Grey	FCS	Escherichia fergusonii	16S rRNA	>GML909_43799092_E5 ATGATAAAGTGGGTAAGCGCCCTCCGAAGGTTAAGCTACCTACTTCTTTTGCAACCCACTCCCATGGTGTGACGGGCGGT GTGTACAAGGCCCGGGAACGTATTCACCGTGGCATTCTGATCCACGATTACTAGCGATTCCGACTTCATGGAGTCGAGTT GCAGACTCCAATCCGGACTACGACGCACTTTATGAGGTCCGCTTGCTCTCGCGAGGTCGCTTCTCTTTGTATGCGCCATT GTAGCACGTGTGTAGCCCTGGTCGTAAGGGCCATGATGACTTGACGTCATCCCCACCTTCCTCCAGTTTATCACTGGCAG TCTCCTTTGAGTTCCCGGCCGGACCGCTGGCAACAAAGGATAAGGGTTGCGCTCG…
VRB4B-3-2	VRBGA	2	July 2022	Plant A	Organ extraction	Before	Grey	FCS	Hafnia paralvei	16S rRNA	>GML909_43799092_F5 GGAACAAAGTGGGTAAGCGCCCTCCGAAGGTTAAGCTACCTACTTCTTTTGCAACCCACTCCCATGGTGTGACGGGCGGT GTGTACAAGGCCCGGGAACGTATTCACCGTAGCATTCTGATCTACGATTACTAGCGATTCCGACTTCATGGAGTCGAGTT GCAGACTCCAATCCGGACTACGACATACTTTATGAGGTCCGCTTGCTCTCGCGAGTTCGCTTCTCTTTGTATATGCCATT GTAGCACGTGTGTAGCCCTACTCGTAAGGGCCATGATGACTTGACGTCATCCCCACCTTCCTCCGGTTTATCACCGGCAG TCTCCTTTGAGTTCCCGACATTACTCGCTGGCAACAAAGGATAAGGGTTGCGCTC…
VRB4B-4-2	VRBGA	2	July 2022	Plant A	Organ extraction	Before	Grey	FCS	Proteus mirabilis	16S rRNA	>GML909_43799092_G5 ATAAAGTGGGTAAGCGGCCTCCGAAGGTTAAGCTACCTACTTCTTTTGCAACCCACTCCCATGGTGTGACGGGCGGTGTG TACAAGGCCCGGGAACGTATTCACCGTAGCATTCTGATCTACGATTACTAGCGATTCCGACTTCATGGAGTCGAGTTGCA GACTCCAATCCGGACTACGACAGACTTTATGAGTTCCGCTTGCTCTCGCGAGGTCGCTTCTCTTTGTATCTGCCATTGTA GCACGTGTGTAGCCCTACTCGTAAGGGCCATGATGACTTGACGTCATCCCCACCTTCCTCCGGTTTATCACCGGCAGTCT CCTTTGAGTTCCCACCATTACGTGCTGGCAACAAAGGATAAGGGTTGCGCTCGTT…
VRB6B-1-2	VRBGA	2	July 2022	Plant A	Conveyor for trimming	Before	Blue	FCS	Escherichia coli	16S rRNA	>GML909_43799092_H5 AACAAGTGGGTAAGCGCCCTCCGAAGGTTAAGCTACCTACTTCTTTTGCAACCCACTCCCATGGTGTGACGGGCGGTGTG TACAAGGCCCGGGAACGTATTCACCGTGGCATTCTGATCCACGATTACTAGCGATTCCGACTTCATGGAGTCGAGTTGCA GACTCCAATCCGGACTACGACGCACTTTATGAGGTCCGCTTGCTCTCGCGAGGTCGCTTCTCTTTGTATGCGCCATTGTA GCACGTGTGTAGCCCTGGTCGTAAGGGCCATGATGACTTGACGTCATCCCCACCTTCCTCCAGTTTATCACTGGCAGTCT CCTTTGAGTTCCCGGCCGGACCGCTGGCAACAAAGGATAAGGGTTGCGCTCGTTG…
VRB6B-2-2	VRBGA	2	July 2022	Plant A	Conveyor for trimming	Before	Blue	FCS	Morganella morganii	16S rRNA	>GML909_43799092_A6 AAAAGGGGTAAGCGGCCCTCCGGAGGTTAAGCTACCTACTTCTTTTGCAACCCACTCCCATGGTGGGACGGGCGGTGTGT ACAAGGCCCGGGAACGTATTCACCGTAGCATTCTGATCTACGATTACTAGCGATTCCGACTTCATGGAGTCGAGTTGCAG ACTCCAATCCGGACTACGACGTACTTTATGAGTTCCGCTTGCCCTCGCGGGGTCGCTTCCCTTTGTATACGCCATTGTAG CACGTGTGTAGCCCTACTCGTAAGGGCCATGATGACTTGACGTCATCCCCACCTTCCTCCGGTTTATCACCGGCAGTCTC CTTTGAGTTCCCGCCATCACGCGCTGGCAACAAAGGATAAGGGTTGCGCTCGTTG…
VRB6B-3-2	VRBGA	2	July 2022	Plant A	Conveyor for trimming	Before	Blue	FCS	Morganella morganii	16S rRNA	>GML909_43799092_B6 ATGAACAAGTGGGTAAGCGCCCTCCGGAGGTTAAGCTACCTACTTCTTTTGCAACCCACTCCCATGGTGTGACGGGCGGT GTGTACAAGGCCCGGGAACGTATTCACCGTAGCATTCTGATCTACGATTACTAGCGATTCCGACTTCATGGAGTCGAGTT GCAGACTCCAATCCGGACTACGACGTACTTTATGAGTTCCGCTTGCCCTCGCGGGGTCGCTTCCCTTTGTATACGCCATT GTAGCACGTGTGTAGCCCTACTCGTAAGGGCCATGATGACTTGACGTCATCCCCACCTTCCTCCGGTTTATCACCGGCAG TCTCCTTTGAGTTCCCGCCATCACGCGCTGGCAACAAAGGATAAGGGTTGCGCTC…
VRB7B-1-2	VRBGA	2	July 2022	Plant A	Conveyor for multi-head weigher	Before	Blue	FCS	Hafnia alvei	16S rRNA	>GML909_43799092_C6 GGATCAAGTGGGTAAGCGCCCTCCGAAGGTTAAGCTACCTACTTCTTTTGCAACCCACTCCCATGGTGTGACGGGCGGTG TGTACAAGGCCCGGGAACGTATTCACCGTAGCATTCTGATCTACGATTACTAGCGATTCCGACTTCATGGAGTCGAGTTG CAGACTCCAATCCGGACTACGACATACTTTATGAGGTCCGCTTGCTCTCGCGAGTTCGCTTCTCTTTGTATATGCCATTG TAGCACGTGTGTAGCCCTACTCGTAAGGGCCATGATGACTTGACGTCATCCCCACCTTCCTCCGGTTTATCACCGGCAGT CTCCTTTGAGTTCCCACCATTACGTGCTGGCAACAAAGGATAAGGGTTGCGCTCG…
VRB7B-2-2	VRBGA	2	July 2022	Plant A	Conveyor for multi-head weigher	Before	Blue	FCS	Hafnia alvei	16S rRNA	>GML909_43799092_D6 ACTGAACAAGTGGTAAGCGCCCTCCCGAAGGTTAAGCTACCTACTTCTTTTGCAACCCACTCCCATGGTGTGACGGGCGG TGTGTACAAGGCCCGGGAACGTATTCACCGTAGCATTCTGATCTACGATTACTAGCGATTCCGACTTCATGGAGTCGAGT TGCAGACTCCAATCCGGACTACGACATACTTTATGAGGTCCGCTTGCTCTCGCGAGTTCGCTTCTCTTTGTATATGCCAT TGTAGCACGTGTGTAGCCCTACTCGTAAGGGCCATGATGACTTGACGTCATCCCCACCTTCCTCCGGTTTATCACCGGCA GTCTCCTTTGAGTTCCCACCATTACGTGCTGGCAACAAAGGATAAGGGTTGCGCT…
VRB7B-3-2	VRBGA	2	July 2022	Plant A	Conveyor for multi-head weigher	Before	Blue	FCS	Hafnia alvei	16S rRNA	>GML909_43799092_E6 GGGATCAAGTGGGTAAGCGCCCTCCGAAGGTTAAGCTACCTACTTCTTTTGCAACCCACTCCCATGGTGTGACGGGCGGT GTGTACAAGGCCCGGGAACGTATTCACCGTAGCATTCTGATCTACGATTACTAGCGATTCCGACTTCATGGAGTCGAGTT GCAGACTCCAATCCGGACTACGACATACTTTATGAGGTCCGCTTGCTCTCGCGAGTTTGCTTCTCTTTGTATATGCCATT GTAGCACGTGTGTAGCCCTACTCGTAAGGGCCATGATGACTTGACGTCATCCCCACCTTCCTCCGGTTTATCACCGGCAG TCTCCTTTGAGTTCCCACCATTACGTGCTGGCAACAAAGGATAAGGGTTGCGCTC…
VRB7B-4-2	VRBGA	2	July 2022	Plant A	Conveyor for multi-head weigher	Before	Blue	FCS	Hafnia alvei	16S rRNA	>GML909_43799092_F6 GATCAAGTGGTAAGCGCCCTCCGAAGGTTAAGCTACCTACTTCTTTTGCAACCCACTCCCATGGTGTGACGGGCGGTGTG TACAAGGCCCGGGAACGTATTCACCGTAGCATTCTGATCTACGATTACTAGCGATTCCGACTTCATGGAGTCGAGTTGCA GACTCCAATCCGGACTACGACATACTTTATGAGGTCCGCTTGCTCTCGCGAGTTCGCTTCTCTTTGTATATGCCATTGTA GCACGTGTGTAGCCCTACTCGTAAGGGCCATGATGACTTGACGTCATCCCCACCTTCCTCCGGTTTATCACCGGCAGTCT CCTTTGAGTTCCCACCATTACGTGCTGGCAACAAAGGATAAGGGTTGCGCTCGTT…
VRB8B-1-2	VRBGA	2	July 2022	Plant A	Conveyor for trimming table	Before	Blue	FCS	Escherichia coli	16S rRNA	>GML909_43799092_G6 ATGATCAAGTGGGTAAGCGCCCTCCGAAGGTTAAGCTACCTACTTCTTTTGCAACCCACTCCCATGGTGTGACGGGCGGT GTGTACAAGGCCCGGGAACGTATTCACCGTGGCATTCTGATCCACGATTACTAGCGATTCCGACTTCATGGAGTCGAGTT GCAGACTCCAATCCGGACTACGACGCACTTTATGAGGTCCGCTTGCTCTCGCGAGGTCGCTTCTCTTTGTATGCGCCATT GTAGCACGTGTGTAGCCCTGGTCGTAAGGGCCATGATGACTTGACGTCATCCCCACCTTCCTCCAGTTTATCACTGGCAG TCTCCTTTGAGTTCCCGGCCGGACCGCTGGCAACAAAGGATAAGGGTTGCGCTCG…
VRB9B-1-2	VRBGA	2	July 2022	Plant A	Deskinner	Before	Blue	FCS	Hafnia paralvei	16S rRNA	>GML909_43799092_H6 ATAAAGTGGGTAAGCGCCTCCCGAAGGTTAAGCTACCTACTTCTTTTGCAACCCACTCCCATGGTGTGACGGGCGGTGTG TACAAGGCCCGGGAACGTATTCACCGTAGCATTCTGATCTACGATTACTAGCGATTCCGACTTCATGGAGTCGAGTTGCA GACTCCAATCCGGACTACGACATACTTTATGAGGTCCGCTTGCTCTCGCGAGTTCGCTTCTCTTTGTATATGCCATTGTA GCACGTGTGTAGCCCTACTCGTAAGGGCCATGATGACTTGACGTCATCCCCACCTTCCTCCGGTTTATCACCGGCAGTCT CCTTTGAGTTCCCGACATTACTCGCTGGCAACAAAGGATAAGGGTTGCGCTCGTT…
VRB10B-1-2	VRBGA	2	July 2022	Plant A	Inside brining vessel	Before	Yellow	FCS	Klebsiella michiganensis	16S rRNA	>GML909_43799092_A7 AACAAAGGGGGTAAGCGCCCTCCGAAGGTTAAGCTACCTACTTCTTTTGCAACCCACTCCCATGGTGTGACGGGCGGTGT GTACAAGGCCCGGGAACGTATTCACCGTGGCATTCTGATCCACGATTACTAGCGATTCCGACTTCATGGAGTCGAGTTGC AGACTCCAATCCGGACTACGACATACTTTATGAGGTCCGCTTGCTCTCGCGAGGTCGCTTCTCTTTGTATATGCCATTGT AGCACGTGTGTAGCCCTACTCGTAAGGGCCATGATGACTTGACGTCATCCCCACCTTCCTCCAGTTTATCACTGGCAGTC TCCTTTGAGTTCCCGGCCGGACCGCTGGCAACAAAGGATAAGGGTTGCGCTCGTT…
VRB10B-2-2	VRBGA	2	July 2022	Plant A	Inside brining vessel	Before	Yellow	FCS	Klebsiella michiganensis	16S rRNA	>GML909_43799092_B7 ACCAAGTGGGTAAGCGCCCTCCGAAGGTTAAGCTACCTACTTCTTTTGCAACCCACTCCCATGGTGTGACGGGCGGTGTG TACAAGGCCCGGGAACGTATTCACCGTGGCATTCTGATCCACGATTACTAGCGATTCCGACTTCATGGAGTCGAGTTGCA GACTCCAATCCGGACTACGACATACTTTATGAGGTCCGCTTGCTCTCGCGAGGTCGCTTCTCTTTGTATATGCCATTGTA GCACGTGTGTAGCCCTACTCGTAAGGGCCATGATGACTTGACGTCATCCCCACCTTCCTCCAGTTTATCACTGGCAGTCT CCTTTGAGTTCCCGGCCGGACCGCTGGCAACAAAGGATAAGGGTTGCGCTCGTTG…
VRB10B-3-2	VRBGA	2	July 2022	Plant A	Inside brining vessel	Before	Yellow	FCS	Klebsiella michiganensis	16S rRNA	>GML909_43799092_C7 TTGACAAAGTGGGTAAGCGCCCTCCGAAGGTTAAGCTACCTACTTCTTTTGCAACCCACTCCCATGGTGTGACGGGCGGT GTGTACAAGGCCCGGGAACGTATTCACCGTGGCATTCTGATCCACGATTACTAGCGATTCCGACTTCATGGAGTCGAGTT GCAGACTCCAATCCGGACTACGACATACTTTATGAGGTCCGCTTGCTCTCGCGAGGTCGCTTCTCTTTGTATATGCCATT GTAGCACGTGTGTAGCCCTACTCGTAAGGGCCATGATGACTTGACGTCATCCCCACCTTCCTCCAGTTTATCACTGGCAG TCTCCTTTGAGTTCCCGGCCGGACCGCTGGCAACAAAGGATAAGGGTTGCGCTCG…
VRB10B-4-2	VRBGA	2	July 2022	Plant A	Inside brining vessel	Before	Yellow	FCS	Klebsiella michiganensis	16S rRNA	>GML909_43799092_D7 CGGATCAAGTGGGTAAGCGCCCTCCGAAGGTTAAGCTACCTACTTCTTTTGCAACCCACTCCCATGGTGTGACGGGCGGT GTGTACAAGGCCCGGGAACGTATTCACCGTGGCATTCTGATCCACGATTACTAGCGATTCCGACTTCATGGAGTCGAGTT GCAGACTCCAATCCGGACTACGACATACTTTATGAGGTCCGCTTGCTCTCGCGAGGTCGCTTCTCTTTGTATATGCCATT GTAGCACGTGTGTAGCCCTACTCGTAAGGGCCATGATGACTTGACGTCATCCCCACCTTCCTCCAGTTTATCACTGGCAG TCTCCTTTGAGTTCCCGGCCGGACCGCTGGCAACAAAGGATAAGGGTTGCGCTCG…
CFC1A-1-1	CFC	1	March 2022	Plant A	Transport truck	After	Black	NFCS	Pseudomonas fluorescens	rpoD	>FRE661_38266615_E6 GTGAAGTGATGGGCGCAATCGCGCACTTCCCAGGCACGGTTGACCACATTCTCTCCGAGTACACTCGCGTCACCACCGAA GGTGGCCGCCTGTCCGACGTCCTGAGCGGTTATATCGACCCGGACGACGGCATTGCGCCACCTGCGGCTGAAATTCCGCC ACCGATCGATGCCAAGGCTGCGAAAGCAGACGACGACACCGACGACGACGAAGCTGAAGCCAGCACTGATGACGAAGAAG AAGTCGAAAGCGGTCCGGATCCGATCATCGCAGCCCAGCGCTTTGGCGCGGTCTCCGATCAGATGGAACTGGCTCGCAAG GCCCTGAAGAAGCACGGTCGCGGCAGCAAGCAGGCAACTGCTGAATTGCTGGCCC…
CFC1A-2-1	CFC	1	March 2022	Plant A	Transport truck	After	Black	NFCS	Pseudomonas coleopterorum	rpoD	>FRE661_38266615_F6 GAAGGTGATGGGCGCGATCGCGCACTTCCCCGGCACGGTCGAGCATATCCTCAGCGAATACGACCGCGTGACCACCGAGG GTGGTCGCTTGTCCGACGTGCTCAGCGGCTACATCGATCCGGACGACGGCATCGCGCCGCCGGCCGAGGTGCCGCCGCCG GTCGAGAAACCGGCCGACAAGGCCGACGCCAAGGATGACGACGAAGAAGAAAGCGACAGCGACGACGAGGAAGAGACCGA GAGCGGTCCCGATCCGGTCGTGGCCCAGCAGCGCTTCGGCGCCGTGTCCGATCAACTCGCCGTTACCCTGAAAGCGCTGA AGAAGCATGGCCGTCACAGCAAGCAAGGCATCGCCGAGATGCTCGCGCTGGCCGA…
CFC1A-3-1	CFC	1	March 2022	Plant A	Transport truck	After	Black	NFCS	Shewanella putrefaciens	16S rRNA	>FST427_38674274_G4 TGAAGGGGGGAAACCCTGATGCAGCCCATGCCGCGTGTGTGAAGAAGGCCTTCGGGTTGTAAAGCACTTTCAGTAGGGAG GAAAGGGTGTAGTTTAATACGCTATATCTGTGACGTTACCTACAGAAGAAGGACCGGCTAACTCCGTGCCAGCAGCCGCG GTAATACGGAGGGTCCGAGCGTTAATCGGAATTACTGGGCGTAAAGCGTGCGCAGGCGGTTTGTTAAGCGAGATGTGAAA GCCCTGGGCTCAACCTAGGAATAGCATTTCGAACTGGCGAACTAGAGTCTTGTAGAGGGGGGTAGAATTCCAGGTGTAGC GGTGAAATGCGTAGAGATCTGGAGGAATACCGGTGGCGAAGGCGGCCCCCTGGAC…
CFC1A-4-1	CFC	1	March 2022	Plant A	Transport truck	After	Black	NFCS	Pseudomonas spp.	rpoD	>FRE661_38266615_G6 CGTGAAGGTCTGGGGGGCTATCTCCCATTTCCCGGGTACTGTCGACTACATCCTCGGCGAATACACCCGCGTCACCACCG AAGGTGGTCGCCTGTCCGACGTATTCAGCGGTTACATCGACCCTGACGACAATATCGCCACGCCGTCCGAAGAAGCCCCG CAGCTAGGCGCCAAAAACGCCGCTGCAGCCAAGGACGACGAGGAAGAGGACGAAGAGAAAGACGACAGCGAGGAAGAGGA AGAGACCGAAAGCGGTCCCGACCCAGTTCTCGCCCAGCAGCGCTTCGGCGCCGTGTCCGATCAGCTCGCGATTACCCTCA AAGTGCTCAAGAAGCACGGTCGCAGCCATGCCGAAAGCATTGGCGCGATGCAGGT…
CFC3A-1-1	CFC	1	March 2022	Plant A	Plucking machine	After	Black	NFCS	Citrobacter werkmanii	16S rRNA	>FST427_38674274_H4 TAAATGGGCGCAAGCCTGATGCAGCCATGCCGCGTGTATGAAGAAGGCCTTCGGGTTGTAAAGTACTTTCAGCGAGGAGG AAGGCGTTGTGGTTAATAACCACAGCGATTGACGTTACTCGCAGAAGAAGCACCGGCTAACTCCGTGCCAGCAGCCGCGG TAATACGGAGGGTGCAAGCGTTAATCGGAATTACTGGGCGTAAAGCGCACGCAGGCGGTCTGTCAAGTCGGATGTGAAAT CCCCGGGCTCAACCTGGGAACTGCATCCGAAACTGGCAGGCTAGAGTCTTGTAGAGGGGGGTAGAATTCCAGGTGTAGCG GTGAAATGCGTAGAGATCTGGAGGAATACCGGTGGCGAAGGCGGCCCCCTGGACA…
CFC3A-2-1	CFC	1	March 2022	Plant A	Plucking machine	After	Black	NFCS	Citrobacter freundii	16S rRNA	>FST427_38674274_A5 TGAATGGGGCGCAAGCCTGATGCAGCCATGCCGCGTGTATGAAGAAGGCCTTCGGGTTGTAAAGTACTTTCAGCGAGGAG GAAGGCGTTGTGGTTAATAACCACAGCGATTGACGTTACTCGCAGAAGAAGCACCGGCTAACTCCGTGCCAGCAGCCGCG GTAATACGGAGGGTGCAAGCGTTAATCGGAATTACTGGGCGTAAAGCGCACGCAGGCGGTCTGTCAAGTCGGATGTGAAA TCCCCGGGCTCAACCTGGGAACTGCATCCGAAACTGGCAGGCTAGAGTCTTGTAGAGGGGGGTAGAATTCCAGGTGTAGC GGTGAAATGCGTAGAGATCTGGAGGAATACCGGTGGCGAAGGCGGCCCCCTGGAC…
CFC3A-3-1	CFC	1	March 2022	Plant A	Plucking machine	After	Black	NFCS	Pseudomonas putida	rpoD	>FRE661_38266615_D7 GAAGTCATGGGCGCTATCGCCCACTTCCCGGGCACTGTCGACTACATTCTCGGCGAATATGATCGCGTCACCACCGAGGG TGGCCGCCTGTCGGACGTTCTCAGCGGTTACATCGACCCTGACGACAACATTGCCGCGCCAACCGAAGAAGTGCCGATCC CAGGCGCCAAGGCCGCTGCGGCGAAGGAAGAGTCCGACGACGACGAAGAAGAATCCGAAAGCGGTGACGACGAGGAAGAG GCCGAGAGCGGCCCGGACCCGGTAGTCGCAGCCCAACGCTTCGGTGCGGTATCCGATCAGCTTCAGGCGACCTCCAAGGT CCTGAAGAAAAATGGTCGTAACCATAAGGAAAGCATCGAGGCCCTGCAGGCCCTG…
CFC3A-4-1	CFC	1	March 2022	Plant A	Plucking machine	After	Black	NFCS	Acinetobacter baumannii	16S rRNA	>FST427_38674274_B5 TTTGAAGGGGGGGAACCCTGATCCAGCCATGCCGCGTGTGTGAAGAAGGCCTTATGGTTGTAAAGCACTTTAAGCGAGGA GGAGGCTACTTTAGTTAATACCTAGAGATAGTGGACGTTACTCGCAGAATAAGCACCGGCTAACTCTGTGCCAGCAGCCG CGGTAATACAGAGGGTGCGAGCGTTAATCGGATTTACTGGGCGTAAAGCGTGCGTAGGCGGCTTATTAAGTCGGATGTGA AATCCCCGAGCTTAACTTGGGAATTGCATTCGATACTGGTGAGCTAGAGTATGGGAGAGGATGGTAGAATTCCAGGTGTA GCGGTGAAATGCGTAGAGATCTGGAGGAATACCGATGGCGAAGGCAGCCATCTGG…
CFC4A-1-1	CFC	1	March 2022	Plant A	Organ extraction	After	Grey	FCS	Pseudomonas reactans	rpoD	>FRE661_38266615_E7 TGAAGTGATGGGCGCAATTGCGCACTTCCCTGGCACGGTTGACCATATTCTCTCCGAGTACACCCGCGTTACCACCGAAG GTGGCCGCCTGTCCGACGTGCTGAGTGGCTACATCGACCCGGACGACGGCATTGCGCCGCCTGCCGCCGAAGTGCCGCCA CCAGTCGATGCCAAGGCTGCGAAAGCGGACGACGACTCCGAAGACGACGACGCTGAAGCCAGCGGCGACGACGAAGATGA AGTTGAAAGCGGTCCAGACCCAATCGTCGCTGCCCAACGTTTCGGTGCGGTTTCCGATCAAATGGAAATCACCCGCAAGG CCCTGAAAAAGCACGGTCGCGCCAACAAGCAGGCAATCGCCGAGCTGCTGGCCCT…
CFC4A-2-1	CFC	1	March 2022	Plant A	Organ extraction	After	Grey	FCS	Pseudomonas fluorescens	rpoD	>FRE661_38266615_F7 GTGAAGTGATGGGCGCAATCGCGCACTTCCCTGGCACGGTTGACCACATTCTCTCCGAGTACACCCGCGTCACCACCGAA GGTGGTCGCCTGTCTGACGTCCTGAGCGGTTATATCGACCCGGACGACGGCATTGCACCGCCTGCGGCAGAAGTGCCGCC GCCGGTCGATCCGAAAGCCGTCAAGGCTGACGACGACACCGACGACGATGAAGCCGACTCTTCCGATGACGAAGAAGAAG CCGAAAGCGGTCCCGATCCGGTCATCGCGGCCCAGCGTTTTGGCGCTGTGTCCGATCAGATGGAAATCACCCGCAAGGCG CTGAAGAAGCACGGTCGCAGCAACAAGGCAGCGATTGCCGAGCTGCTGCTACTGG…
CFC4A-3-1	CFC	1	March 2022	Plant A	Organ extraction	After	Grey	FCS	Pseudomonas spp.	rpoD	>FRE661_38266615_G7 AATCGTGAAGGTCATGGGGGGCTATCTCCCATTTCCCGGGTACTGTCGACTACATCCTCGGCGAATACACCCGCGTCACC ACCGAAGGTGGTCGCCTGTCCGACGTATTCAGCGGTTACATCGACCCTGACGACAATATCGCCACGCCGTCCGAAGAAGC TCCGCAGCTAGGCGCCAAAAACGCCGCTGCAGCCAAGGACGACGAGGAAGAGGACGAAGAGAAAGACGACAGCGAAGACG AAGAAGAGACCGAAAGCGGTCCCGACCCAGTCCTCGCCCAGCAGCGCTTCGGCGCCGTGTCCGACCAGCTCGCGATTACC CTCAAAGTGCTCAAGAAGCACGGTCGCAGCCATGCCGAAAGCATTGGCGCGATGC…
CFC4A-4-1	CFC	1	March 2022	Plant A	Organ extraction	After	Grey	FCS	Pseudomonas granadensis	rpoD	>FRE661_38266615_H7 GAAGTGATGAGCGCAATCGCGCACTTCCCTGGCACGGTTGACCACATTCTCTCCGAGTACACTCGCGTCACCACCGAAGG TGGTCGCCTGTCCGACGTTCTGAGCGGTTATATCGACCCGGACGACGGCATTGCGCCGCCTGCCGAAGTGCCGCCGCCTG TCGAAGCGAAAGTGGCGAAAGCCGACGACGAAACCGACGACGATGAAGCGGAATCTTCCGATGACGAAGAAGAAGCCGAA AGCGGTCCGGATCCGGTCATCGCTGCCCAGCGCTTTGGCGCCGTGGCTGACCAGATGGAAATCACCCGCAAGGCCCTGAA AAAGCACGGTCGCAACAACAAGGCAGCGATTGCCGAGTTGCTGGTACTGGCCGAG…
CFC5A-1-1	CFC	1	March 2022	Plant A	Fat suction unit	After	Grey	FCS	Pseudomonas poae	rpoD	>FRE661_38266615_B8 TCGTGAGGTGATGGGCGCAATCGCGCACTTCCCTGGCACGGTTGACCACATTCTCTCCGAGTACACTCGCGTCACCACCG AAGGTGGCCGCCTGTCCGACGTCCTGAGCGGTTATATCGACCCGGACGACGGCATCGCGCCGCCTGCTGCCGAAGTACCG CCGCCTGTCGATGCCAAGGCCGCGAAAGCGGACGATGACTCCGACGACGACGATGCTGAAGCCAGCAGCGATGACGAAGA AGAAGTCGAAAGCGGTCCAGACCCGATCATCGCTGCCCAGCGTTTCGGTGCGGTTTCCGATCAAATGGAAATCACCCGCA AGGCATTGAAGAAGCACGGTCGCGCCAACAAGCAGGCAATTGCCGAGCTGCTGGC…
CFC6A-1-1	CFC	1	March 2022	Plant A	Conveyor for trimming	After	Blue	FCS	Pseudomonas lundensis	rpoD	>FRE661_38266615_G8 CGAAGTGAGGGCGCAATCGCGCACTTCCCTGGCACGGTTGACCATATTCTCTCCGAGTACACTCGCGTCACCACCGAAGG TGGTCGCCTTTCTGACGTCCTGAGCGGTTATATCGACCCGGACGATGGAATTACGCCGCCTGCAGCCGAGGTTCCGCCTC CTGTCGATCCTAAAACGGCCAAGGCCGAAGGTGATGACGAAGAGGAAGAGAAGGACGACGCTACCGATGACGAGGAAGAG GTCGAAAGCGGCCCCGATCCAATCATCGCGGCACAGCGCTTCGGCGCCGTTTCCGATCAGATGGAAATCACTCGCAAGGC ACTGAAGAAGCACGGTCGCGACAGCAAGCAGGCGATTGCCGAGCTGGTTGCCCTG…
CFC6A-2-1	CFC	1	March 2022	Plant A	Conveyor for trimming	After	Blue	FCS	Pseudomonas lundensis	rpoD	>FRE661_38266615_H8 CGAAGTGATGGGCGCAATCGCGCACTTCCCTGGCACGGTTGACCATATTCTCTCCGAGTACACTCGCGTCACCACCGAAG GTGGTCGCCTTTCTGACGTCCTGAGCGGTTATATCGACCCGGACGATGGAATTACGCCGCCTGCAGCCGAGGTTCCGCCT CCTGTCGATCCTAAAACGGCCAAGGCCGAAGGTGATGACGAAGAGGAAGAGAAGGACGACGCTACCGATGACGAGGAAGA GGTCGAAAGCGGCCCCGATCCAATCATCGCGGCACAGCGCTTCGGCGCCGTTTCCGATCAGATGGAAATCACTCGCAAGG CACTGAAGAAGCACGGTCGCGACAGCAAGCAGGCGATTGCCGAGCTGGTTGCCCT…
CFC6A-3-1	CFC	1	March 2022	Plant A	Conveyor for trimming	After	Blue	FCS	Pseudomonas lundensis	rpoD	>FRE661_38266615_A9 GAGTGATGGGCGCAATCGCGCACTTCCCTGGCACGGTTGACCATATTCTCTCCGAGTACACTCGCGTCACCACCGAAGGT GGTCGCCTTTCTGACGTCCTGAGCGGTTATATCGACCCGGACGATGGAATTACGCCGCCTGCAGCCGAGGTTCCGCCTCC TGTCGATCCTAAAACGGCCAAGGCCGAAGGTGATGACGAAGAGGAAGAGAAGGACGACGCTACCGATGACGAGGAAGAGG TCGAAAGCGGCCCCGATCCAATCATCGCGGCACAGCGCTTCGGCGCCGTTTCCGATCAGATGGAAATCACTCGCAAGGCA CTGAAGAAGCACGGTCGCGACAGCAAGCAGGCGATTGCCGAGCTGGTTGCCCTGG…
CFC6A-4-1	CFC	1	March 2022	Plant A	Conveyor for trimming	After	Blue	FCS	Pseudomonas spp.	rpoD	>FRE661_38266615_B9 AGATCGTGAAGGTCATGGGGGGCTATCTCCCATTTCCCGGGTACTGTCGATTACATTCTCGGCGAATACACCCGCGTCAC CACCGAAGGTGGTCGCCTGTCCGACGTATTCAGCGGTTACATCGACCCTGACGACAATATCGCCACGCCGTCCGAAGACG CTCCGCAGATCGGCGCCAAAAACGCCGCTGCCGCCAAGGACGACGAGGAAGAGGACGAAGAGAAAGACGACAGCGAAGAA GAGGAAGAGACCGAAAGCGGTCCCGACCCAGTCCTCGCCCAGCAGCGCTTCGGCGCCGTGTCCGACCAGCTCGCGATCAC CCTCAAAGTGCTCAAGAAGCACGGTCGCAGCCATGCCGAAAGCATCGGTGCGATG…
CFC7A-1-1	CFC	1	March 2022	Plant A	Conveyor for multi-head weigher	After	Blue	FCS	Pseudomonas lundensis	rpoD	>FRE661_38266615_G9 GAAGTGATGGGCGCAATCGCGCACTTCCCTGGCACGGTTGACCATATTCTCTCCGAGTACACTCGCGTCACCACCGAAGG TGGTCGCCTTTCTGACGTCCTGAGCGGTTATATCGACCCGGACGATGGAATTACGCCGCCTGCAGCCGAGGTTCCGCCTC CTGTCGATCCTAAAACGGCCAAGGCCGAAGGTGATGACGAAGAGGAAGAGAAGGACGACGCTACCGATGACGAGGAAGAG GTCGAAAGCGGCCCCGATCCAATCATCGCGGCACAGCGCTTCGGCGCCGTTTCCGATCAGATGGAAATCACTCGCAAGGC ACTGAAGAAGCACGGTCGCGACAGCAAGCAGGCGATTGCCGAGCTGGTTGCCCTG…
CFC7A-2-1	CFC	1	March 2022	Plant A	Conveyor for multi-head weigher	After	Blue	FCS	Pseudomonas qingdaonensis	rpoD	>FRE661_38266615_H9 ACCGAAGGGGGGCGTCTGTCCGACGTCCTCAGTGGCTACATCGATCCGGATGACGGCATCGCGCCGCCGGCCGAAGTGCC ACCACCTGTCGACCCCAAGGCTCCGGCCAAGGCCGAAGGTGACGAGGAAGAGGAAGAGAAGGAAGGCGACGAGGAAAAGG AAAAGACCGAAAGCGGTCCCGACCCGGTCATCGCTCAACAGCGCTTTGGCGCCGTAGCCGACCAACTCGAAGCCACCGCC AAGGTCCTGAAGAAGCACGGTCGCAACAGCAAGCAAGGCATCGCCGAACTGTTGCTGCTGGCTGAGCTGTTCATGCCGAT CAAGCTGGTACCGAAGCAATTCGAAGTACTGGTAGAGCGTGTGCGTAGCGCCCTG…
CFC7A-3-1	CFC	1	March 2022	Plant A	Conveyor for multi-head weigher	After	Blue	FCS	Pseudomonas putida	rpoD	>FRE661_38266615_A10 TGAAGTGATGGGCGCCATTGCGCACTTCCCGGGCACCGTCGACTACATCCTCGGCGAATACGACCGCGTCACCACCGAAG GTGGCCGTCTGTCCGACGTGCTCAGTGGCTACATCGACCCGGATGACGGCATCGCGCCGCCGGCCGAAGTACCGCCGCCT GTCGATCCGAAAGCCCCGGCCAAGGCCGATGCGGACGACGACGAGGAAGAAGAGAAGGAAGGCGCCAGCGATGAAGAGGA CGAGGTCGAAAGCGGCCCCGATCCGGTCGTCGCCCAGCAGCGTTTCGGCGCTGTCGCCGACCAGCTGGAAGCAACCGCCA AGGTCCTGAAGAAGCACGGTCGCCACAGCAAGCAAGGCATTGCCGAGCTGCTGC…
CFC7A-4-1	CFC	1	March 2022	Plant A	Conveyor for multi-head weigher	After	Blue	FCS	Pseudomonas psychrophila	16S rRNA	>FUL531_39115318_39115318 GGAAGGGCGAAGCCTGATCCAGCCATGCCCGCGTGTGTGAAGAAGGTCTTCGGATTGTAAAGCACTTTAAGTTGGGAGGA AGGACAGTAAATTAATACTTTGCTGTTTTGACGTTACCGACAGAATAAGCACCGGCTAACTCTGTGCCAGCAGCCGCGGT AATACAGAGGGTGCAAGCGTTAATCGGAATTACTGGGCGTAAAGCGCGCGTAGGTGGTTTGTTAAGTTGAATGTGAAATC CCCGGGCTCAACCTGGGAACTGCATCCAAAACTGGCAAGCTAGAGTATGGTAGAGGGTAGTGGAATTTCCTGTGTAGCGG TGAAATGCGTAGATATAGGAAGGAACACCAGTGGCGAAGGCGACTACCT…
CFC8A-1-1	CFC	1	March 2022	Plant A	Conveyor for trimming table	After	Blue	FCS	Pseudomonas weihenstephanensis	rpoD	>FRE661_38266615_E10 GTGAGGTGATGGGCGCAATCGCGCACTTCCCTGGCACGGTTGACCATATTCTCTCCGAGTACACTCGTGTCACCACCGAA GGTGGTCGCCTGTCTGACGTCCTGAGCGGTTATATCGACCCGGACGACGGTATTGCGCCGCCCGCAGCCGAGATTCCGCC TCCTGTCGACCCCAAGGTGAAAGCCGAAGGTGATGACGAAGAGGACGATAAGGAAGAGGCCAGCGAAGAAGAGGAAGAGG TCGAAAGTGGCCCCGACCCAATCATCGCGGCACAGCGCTTTGGCGCCGTTTCCGATCAGATGGAAATCACTCGCAAGGCC CTGAAAAAGCACGGTCGCGACAGCAAGCAGGCCATTGCCGAGCTGGTTGCCCTG…
CFC8A-2-1	CFC	1	March 2022	Plant A	Conveyor for trimming table	After	Blue	FCS	Pseudomonas fluorescens	rpoD	>FRE661_38266615_F10 GGAGGTGATGGGCGCAATCGCGCACTTCCCTGGCACGGTTGACCACATTCTCTCCGAGTACACCCGCGTCACCACCGAAG GTGGTCGCCTTTCTGACGTCCTGAGCGGTTATATCGACCCGGACGACGGCATTGCGCCGCCTGCGGCAGAAGTACCGCCG CCGGTCGATCCGAAAGCCGTCAAGGCTGACGACGACACCGACGATGATGAAGCCGACTCTTCCGATGACGAAGAAGAAGC CGAAAGCGGTCCGGATCCGGTCATCGCGGCCCAGCGTTTTGGCGCTGTGTCCGATCAGATGGAAATCACCCGCAAGGCGC TGAAGAAGCACGGTCGCAGCAACAAGGCAGCGATTGCCGAACTGCTGCTATTGG…
CFC8A-3-1	CFC	1	March 2022	Plant A	Conveyor for trimming table	After	Blue	FCS	Pseudomonas fluorescens	rpoD	>FRE661_38266615_G10 GTGAGTGATGGGCGCAATCGCGCACTTCCCTGGCACGGTTGACCACATTCTCTCCGAGTACACCCGCGTCACCACCGAAG GTGGCCGCCTGTCCGACGTCCTGAGCGGTTATATCGACCCGGACGACGGCATTGCGCCGCCTGCTGCCGAAATACCGCCG CCAGTCGATGCGAAGGCCGCGAAAGCGGATGACGACACCGACGACGACGAGGCTGAAGCCAGCACCGACGACGAAGATGA AGTCGAAAGCGGCCCGGACCCAATTGTTGCGGCCCAGCGTTTCGGTGCGGTTTCCGATCAAATGGAAATCACCCGCAAGG CCTTGAAGAAGCACGGTCGTGGCAACAAGCTGGCAATTGCCGAGCTGGTGGCCC…
CFC8A-4-1	CFC	1	March 2022	Plant A	Conveyor for trimming table	After	Blue	FCS	Pseudomonas weihenstephanensis	rpoD	>FRE661_38266615_H10 TGAAGTGATGGGCGCAATCGCGCACTTCCCTGGCACGGTTGACCATATTCTCTCCGAGTACACTCGTGTCACCACCGAAG GTGGTCGCCTGTCTGACGTCCTGAGCGGTTATATCGACCCGGACGACGGTATTGCGCCGCCCGCAGCCGAGATTCCGCCT CCTGTCGACCCCAAGGTGAAAGCCGAAGGTGATGACGAAGAGGACGATAAGGAAGAGGCCAGCGAAGAAGAGGAAGAGGT CGAAAGTGGCCCCGACCCAATCATCGCGGCACAGCGCTTTGGCGCCGTTTCCGATCAGATGGAAATCACTCGCAAGGCCC TGAAAAAGCACGGTCGCGACAGCAAGCAGGCCATTGCCGAGCTGGTTGCCCTGG…
CFC9A-1-1	CFC	1	March 2022	Plant A	Deskinner	After	Blue	FCS	Pseudomonas gessardii	16S rRNA	>FUL540_39115400_39115400 GGACGAAGCCTGAATCCAGCCATGCCCGCGTGTGTGAAGAAGGTCTTCGGATTGTAAAGCACTTTAAGTTGGGAGGAAGG GTTGTAGATTAATACTCTGCAATTTTGACGTTACCGACAGAATAAGCACCGGCTAACTCTGTGCCAGCAGCCGCGGTAAT ACAGAGGGTGCAAGCGTTAATCGGAATTACTGGGCGTAAAGCGCGCGTAGGTGGTTTGTTAAGTTGGATGTGAAATCCCC GGGCTCAACCTGGGAACTGCATTCAAAACTGACTGACTAGAGTATGGTAGAGGGTGGTGGAATTTCCTGTGTAGCGGTGA AATGCGTAGATATAGGAAGGAACACCAGTGGCGAAGGCGACCACCTGGA…
CFC9A-2-1	CFC	1	March 2022	Plant A	Deskinner	After	Blue	FCS	Pseudomonas fluorescens	rpoD	>FRE661_38266615_F11 CTCAATACGACGGCATTGCCCCGCTGAAAGTCGAAGTACCGCCGCCTGTTGATGCGAAAGCCGCAAAAGCGGACGACGAC TCCGACGACGACGAAGCTGATGGCAGCGACGACGAAGAAGAAGCCGAAAGCGGTCCAGACCCGGTCATCGCGGCCCAGCG CTTCGGTGCGGTTTCCGATCAAATGGAAGTCACCCGCCAGGCCCTGAATAAGCACGGTCGCGGCAACCAGCAGGCGATTG CCGAGCTGGTGGCCCTGGCTGAGCTGTTCGTGCCGATCAAGCTGGTGCCCAAGCAATTCGAAGGCCTGGTTGAGCGTGTT CGCAGCGCCCTTGAGCGTCTGCGTGCCCAAGAGCGTGCGATCATGCTTCTCTGT…
CFC9A-3-1	CFC	1	March 2022	Plant A	Deskinner	After	Blue	FCS	Pseudomonas azotoformans	16S rRNA	>FUL541_39115417_39115417 TGAAGGGCGAAGCCTGATCCAGCCATGCCCGCGTGTGTGAAGAAGGTCTTCGGATTGTAAAGCACTTTAAGTTGGGAGGA AGGGTTGTAGATTAATACTCTGCAATTTTGACGTTACCGACAGAATAAGCACCGGCTAACTCTGTGCCAGCAGCCGCGGT AATACAGAGGGTGCAAGCGTTAATCGGAATTACTGGGCGTAAAGCGCGCGTAGGTGGTTTGTTAAGTTGGATGTGAAATC CCCGGGCTCAACCTGGGAACTGCATTCAAAACTGACTGACTAGAGTATGGTAGAGGGTGGTGGAATTTCCTGTGTAGCGG TGAAATGCGTAGATATAGGAAGGAACACCAGTGGCGAAGGCGACCACCT…
CFC9A-4-1	CFC	1	March 2022	Plant A	Deskinner	After	Blue	FCS	Pseudomonas fluorescens	rpoD	>FRE661_38266615_H11 ACCACCGAAGGTGGCCGCCTGTCTGACGTCCTGAGCGGTTATATCCACCCGGACGACGGCATTGCGCCGCCTGCCGCCGA AGTACCGCCGTCCTGTGTGATGCGAAAGCCGCAAAAGCGGACGACGACTCCGACGACGACGAAGCTGAAAGCAGCGACGA CGAAGAAGAAGCCGAAAGCGGTCCAGACCCGGTCATCGCGGCCCAGCGCTTCGGTGCGGTTTCCGATCAAATGGAAATCA CCCGCAAGGCCCTGAAGAAGCACGGTCGCGGCAACAAGCAGGCGATTGCCGAGCTGGTGGCCCTGGCTGAGCTGTTCATG CCGATCAAGCTGGTGCCCAAGCAATTCGAAGGCCTGGTTGAGCGTGTTCGCAGC…
CFC10A-1-1	CFC	1	March 2022	Plant A	Inside brining vessel	After	Yellow	FCS	Pseudomonas fluorescens	rpoD	>FRE661_38266615_E12 TCGTGAAGTGATGGGCGCAATCGCGCACTTCCCTGGCACGGTTGACCATATTCTCTCCGAGTACACCCGCGTCACCACCG AAGGTGGCCGCCTGTCCGACGTCCTGAGCGGTTATATCGACCCGGACGACGGCATTGCGCCGCCTGCTGCCGAAGTACCG CCGCCTGTAGATCCGAAAGCGCCTAAAGCTGACGATGACACTGATGACGACGAGACTGAAGCCAGCAGTGACGAAGAGGA TGAAGTCGAAAGCGGCCCAGACCCGATCGTCGCGGCCCAGCGTTTCGGTGCGGTTTCCGATCAAATGGAAATCACCCGCA AGGCCTTGAAGAAGCACGGTCGTGGCAACAAGCTGGCAATTGCCGAGCTGGTGG…
CFC10A-2-1	CFC	1	March 2022	Plant A	Inside brining vessel	After	Yellow	FCS	Pseudomonas fluorescens	rpoD	>FRE661_38266615_F12 GAAGTGATGGGCGCAATTGCGCACTTCCCTGGCACGGTTGACCACATTCTCTCCGAGTACACTCGCGTCACCACCGAAGG TGGTCGCCTGTCCGACGTCCTGAGCGGTTATATCGACCCGGATGACGGCATTGCGCCACCCGCTGCCGAAGTGCCGCCGC CTGTCGATGCAAAGGCCGCGAAAGCGGACGATGACACCGAAGACGACGATGCTGAAGCCAGCAGCGACGAAGAAGATGAA GTCGAAAGCGGCCCAGACCCGATCATCGCTGCCCAGCGCTTCGGTGCGGTTTCCGATCAAATGGAAATCACCCGCAAGGC TCTGAAAAAGCACGGTCGTGGCAACAAGCTGGCTATCGCCGAGCTGCTGGCCCT…
CFC10A-3-1	CFC	1	March 2022	Plant A	Inside brining vessel	After	Yellow	FCS	Pseudomonas fluorescens	rpoD	>FRE661_38266615_G12 AGCTGAAAGCAGCGACGACGAAAAAAAAGCCGAAAGCGGTCCAGACCCGGTCATCGCGGCCCAGCGCTTCGGTGCGGTTT CCGATCAAATGGAAATCACCCGCAAGGCCCTGAATAAGCACGGTCGCGGTCACAAGCAGGCAATTGCCGAGCTGGTGGCC CTGGCTGAGCTGGTCATGCCGATCAAGCTGGTGCCCAAGCAATTCGAAGGCCTGGTTGAGCGTGTTCGCAGTGCTCTTGA GCGTCTGCGTGCCCAAGAGCGTGCGATCATGCAGCTCTGTGTGCGTGATGCGCGCATGCCGCGTACCGATTTCCTGCGCC AGTTCCCGGGCAACGAAGTTGACGAAAGCTGGAGCGACGCACTGGCCAAGGGCA…
CFC10A-4-1	CFC	1	March 2022	Plant A	Inside brining vessel	After	Yellow	FCS	Pseudomonas fragi	rpoD	>FRE661_38266615_H12 AAGAAAGATCCACCGAAGAAGAGGAAGAGGTCGAAAGCGGCCCTGACCCGATCATCGCGGCTCAGCGTTTCGGCGCCGTT TCCGATCAGATGGAAATCGCTCGCAAGGCACTGAAAAAGCACGGTCGCGGCAGCAAGCAGGCAATTGCCGAGCTGGTTGC ACTGGCCGAGCTGTTCATGCCGATCAAACTGGTCCCGAAGCAATTCGAAGGCCTGGTTGAGCGTGTTCGTAGCGCCCTGG AGCGTCTGCGTGCACAAGAGCGCGCCATCATGCAGCTGTGTGTACGTGATGCACGCATGCCGCGCACCGACTTCCTGCGC CTGTTCCCGGGTAACGAAGTCGACGAAAGCTGGAGCGACGCGCTGGCCAAAGGC…
CFC11A-1-1	CFC	1	March 2022	Plant A	Conveyor to filling machine	After	Red	FCS	Serratia liquefaciens	16S rRNA	>FUL533_39115332_39115332 GGCAGGGGCGCAGCCTGATGCAGCCATGCCCGCGTGTGTGAAGAAGGCCTTCGGGTTGTAAAGCACTTTCAGCGAGGAGG AAGGGTTCAGTGTTAATAGCACTGTTCATTGACGTTACTCGCAGAAGAAGCACCGGCTAACTCCGTGCCAGCAGCCGCGG TAATACGGAGGGTGCAAGCGTTAATCGGAATTACTGGGCGTAAAGCGCACGCAGGCGGTTTGTTAAGTCAGATGTGAAAT CCCCGCGCTTAACGTGGGAACTGCATTTGAAACTGGCAAGCTAGAGTCTTGTAGAGGGGGGTAGAATTCCAGGTGTAGCG GTGAAATGCGTAGAGATCTGGAGGAATACCGGTGGCGAAGGCGGCCCCC…
CFC11A-2-1	CFC	1	March 2022	Plant A	Conveyor to filling machine	After	Red	FCS	Serratia liquefaciens	16S rRNA	>FUL534_39115349_39115349 AATGGGCGCAAGCCTGATGCAGCCATGCCCGCGTGTGTGAAGAAGGCCTTCGGGTTGTAAAGCACTTTCAGCGAGGAGGA AGGGTTCAGTGTTAATAGCACTGTTCATTGACGTTACTCGCAGAAGAAGCACCGGCTAACTCCGTGCCAGCAGCCGCGGT AATACGGAGGGTGCAAGCGTTAATCGGAATTACTGGGCGTAAAGCGCACGCAGGCGGTTTGTTAAGTCAGATGTGAAATC CCCGCGCTTAACGTGGGAACTGCATTTGAAACTGGCAAGCTAGAGTCTTGTAGAGGGGGGTAGAATTCCAGGTGTAGCGG TGAAATGCGTAGAGATCTGGAGGAATACCGGTGGCGAAGGCGGCCCCCT…
CFC11A-3-1	CFC	1	March 2022	Plant A	Conveyor to filling machine	After	Red	FCS	Serratia liquefaciens	16S rRNA	>FUL535_39115356_39115356 TAGGAATGGGCGCAGCCTGATGCAGCCATGCCCGCGTGTGTGAAGAAGGCCTTCGGGTTGTAAAGCACTTTCAGCGAGGA GGAAGGGTTCAGTGTTAATAGCACTGTTCATTGACGTTACTCGCAGAAGAAGCACCGGCTAACTCCGTGCCAGCAGCCGC GGTAATACGGAGGGTGCAAGCGTTAATCGGAATTACTGGGCGTAAAGCGCACGCAGGCGGTTTGTTAAGTCAGATGTGAA ATCCCCGCGCTTAACGTGGGAACTGCATTTGAAACTGGCAAGCTAGAGTCTTGTAGAGGGGGGTAGAATTCCAGGTGTAG CGGTGAAATGCGTAGAGATCTGGAGGAATACCGGTGGCGAAGGCGGCCC…
CFC11A-4-1	CFC	1	March 2022	Plant A	Conveyor to filling machine	After	Red	FCS	Pseudomonas lundensis	16S rRNA	>FUL536_39115363_39115363 GAAGGGCGAAGCCTGATCCAGCCATGGCCGCGTGTGTGAAGAAGGTCTTCGGATTGTAAAGCACTTTAAGTTGGGAGGAA GGGCATTAACCTAATACGTTAGTGCTTTGACGTTACCGACAGAATAAGCACCGGCTAACTCTGTGCCAGCAGCCGCGGTA ATACAGAGGGTGCAAGCGTTAATCGGAATTACTGGGCGTAAAGCGCGCGTAGGTGGTTTGTTAAGTTGAATGTGAAATCC CCGGGCTCAACCTGGGAACTGCATCCAAAACTGGCAAGCTAGAGTATGGTAGAGGGTAGTGGAATTTCCTGTGTAGCGGT GAAATGCGTAGATATAGGAAGGAACACCAGTGGCGAAGGCGACTACCTG…
CFC1B-1-1	CFC	1	March 2022	Plant A	Transport truck	Before	Black	NFCS	Pseudomonas lundensis	rpoD	>FST427_38674274_G10 AAATGGTGGGGCGCAATCGCGCACTTCCCTGGGCACGGTTGACCATATTCTCTCCGAGTACACTCGCGTCACCACCGAAG GTGGTCGCCTTTCTGACGTCCTGAGCGGTTATATCGACCCGGACGATGGAATTACGCCGCCTGCAGCCGAGGTTCCGCCT CCTGTCGATCCTAAAACGGCCAAGGCCGAAGGTGATGACGAAGAGGAAGAGAAGGACGACGCTACCGATGACGAGGAAGA GGTCGAAAGCGGCCCCGATCCAATCATCGCGGCACAGCGCTTCGGCGCCGTTTCCGATCAGATGGAAATCACTCGCAAGG CACTGAAGAAGCACGGTCGCGACAGCAAGCAGGCGATTGCCGAGCTGGTTGCCC…
CFC1B-2-1	CFC	1	March 2022	Plant A	Transport truck	Before	Black	NFCS	Pseudomonas fluorescens	rpoD	>FST427_38674274_H10 GGAGTGGTGGGCGCAATCGCGCACTTCCCTGGCACGGTTGATCATATTCTCTCCGAGTACACTCGCGTCACCACCGAAGG TGGACGCCTGTCCGACGTCCTGAGCGGTTATATCGACCCGGACGACGGCATTGCGCCGCCTGCTGCAGAAGTGCCGCCGC CTGTCGATCCGAAAGCCGTGAAAGCGGACGACGACACCGACGACGATGACGCCGAAGCGACGGATGACGAAGAAGAAGCC GAAAGCGGTCCGGATCCGGTCATCGCCGCACAGCGTTTTGGCGCTGTCTCCGATCAGATGGAAGTCACCCGCAAGGCGCT GAAAAAGCACGGTCGCGGTAACAAGCTGGCAATTGCCGAGCTGGTGCTTCTGGC…
CFC1B-3-1	CFC	1	March 2022	Plant A	Transport truck	Before	Black	NFCS	Pseudomonas spp.	rpoD	>FST427_38674274_A11 AAGCGGGGAGTGGATGGGCGCAATTGCGCACTTCCCTGGCACGGTTGACCACATTCTCTCCGAGTACACCCGCGTCACCA CCGAAGGTGGTCGCCTGTCTGACGTCCTGAGCGGTTATATCGACCCGGACGACGGCATCGCGCCGCCTGCGGCAGAAGTG CCGCCGCCGGTCGATCCGAAAGCCGTCAAGGCTGACGACGAAACCGACGACGATGAAGCCGACTCTTCCGATGACGAAGA AGAAGCCGAAAGCGGTCCGGATCCGGTCATCGCGGCCCAGCGTTTTGGCGCTGTGTCCGATCAGATGGAAATCACCCGCA AGGCGCTGAAGAAGCACGGTCGCAGCAACAAGGCAGCGATTGCCGAACTGCTGC…
CFC1B-4-1	CFC	1	March 2022	Plant A	Transport truck	Before	Black	NFCS	Pseudomonas fluorescens	rpoD	>FST427_38674274_B11 GAAGTGTGGGCGCAATTGCGCACTTCCCTGGCACGGTTGACCACATTCTCTCCGAGTACACCCGCGTCACCACCGAAGGT GGTCGCCTGTCTGACGTCCTGAGCGGTTATATCGACCCGGACGACGGCATCGCGCCGCCTGCGGCAGAAGTGCCGCCGCC GGTCGATCCGAAAGCCGTCAAGGCTGACGACGAAACCGACGACGATGAAGCCGACTCTTCCGATGACGAAGAAGAAGCCG AAAGCGGTCCGGATCCGGTCATCGCGGCCCAGCGTTTTGGCGCTGTGTCCGATCAGATGGAAATCACCCGCAAGGCGCTG AAGAAGCACGGTCGCAGCAACAAGGCAGCGATTGCCGAACTGCTGCTACTGGCC…
CFC3B-1-1	CFC	1	March 2022	Plant A	Plucking machine	Before	Black	NFCS	Aeromonas caviae	gyrB	>GVR194_46191947_46191947 TGGGAAGCGCTTTCCGACAAGCTGCTGCTGACCATCCGCCGCAACGGTCATGTCTACGAGCAGACCTATCACCTGGGCGA GCCGCAGGCACCCCTCAAGCAGATTGGTGACAGCACTGGCACCGGGACCGAAGTTCGCTTCTGGCCGAGCCCGACCATCT TCAGCGACACCCTGTTCCACTACGAGATCCTGGCCAAGCGTCTGCGCGAGCTCTCCTTCCTCAACTCCGGCGTCTCCATC CGTCTGATGGACGAGCGTGATGGCCGCGAGGCGCACTTCTGCTACGAAGGGGGCATCAAGGCCTTCGTCGAGTACCTGAA CCAGAACAAGACCCCGATCCACCCCAAGGTGTTCCACTTCACCACTGAG…
CFC3B-2-1	CFC	1	March 2022	Plant A	Plucking machine	Before	Black	NFCS	Pseudomonas aeruginosa	rpoD	>FRE661_38266615_A7 CGGAATGAGAGCGCCATCGCCCAGTTCCCGGGCACGGTGGACAGCATCCTGGCCGACTACAATCGCATCGTCGCCGAAGG CGGTCGCCTCTCCGACGTCCTCAGCGGCTATATCGATCCCGATGACGGCAGCCTGCCCGCCGAAGAGGTGGAGCCGGTCA ACCTGAAGGACGATTCCGCCGACTCGAAAGAGAAGGACGACGAGGAAGAAGAAAGCGACGACAGCAGCGACAGCGACGAC GAAGGCGACGGCGGTCCGGATCCGGAAGAAGCCCGCCTGCGTTTCACCGCGGTCTCCGAGCAGCTCGACAAGGCCAAGAA GGCCCTGAAGAAGCACGGTCGCGGCAGCAAGCAGGCCACCGCCGAACTCACCGGC…
CFC3B-3-1	CFC	1	March 2022	Plant A	Plucking machine	Before	Black	NFCS	Aeromonas caviae	gyrB	>GVR195_46191954_46191954 GACGCGGTTTCGGAACAGCTGCTGCTGACCATCCGCCGCAACGGTCATGTCTACGAGCAGACCTATCACCTGGGCGAGCC GCAGGCCCCCCTCAAGCAGATTGGTGACAGCTCCGGCACCGGGACCGAAGTTCGCTTCTGGCCGAGCCCGACCATCTTCA GCGACACCCTGTTCCACTACGAGATCCTGGCCAAGCGTCTGCGCGAGCTCTCCTTCCTCAACTCCGGCGTCTCCATCCGT CTGATGGACGAGCGTGACGGCCGCGAGGCGCACTTCTGCTACGAAGGGGGCATCAAGGCCTTCGTCGAGTACCTGAACCA GAACAAGACCCCGATCCACCCCAAGGTGTTCCACTTCACCACTGAGCAG…
CFC3B-4-1	CFC	1	March 2022	Plant A	Plucking machine	Before	Black	NFCS	Aeromonas jandaei	gyrB	>GVR196_46191961_46191961 TCTGGGTGAGCCGCAGGCTCCGCTCAAGCAGATCGGTGACAGCACGGGTACCGGTACCGAAGTACGCTTCTGGCCGAGCC CGACCATCTTCAAAGACACCCTGTTCCACTACGAGATCCTGGCCAAGCGCCTGCGCGAGCTCTCCTTCCTCAACTCCGGT GTTTCCATCCGTCTGATGGATGAGCGTGACGGCCGTGAGGCGCACTTCTGTTACGAAGGCGGCATCAAGGCGTTCGTTGA GTACCTGAACCAGAACAAAACCCCGATCCACCCGAAGGTGTTCCACTTCACCACCGAACAGGATGGCATCGGTGTGGAAG TAGCGATGCAGTGGAATGACGCCTATCAGGAAGGGGTCTACTGCTTCAC…
CFC5B-1-1	CFC	1	March 2022	Plant A	Fat suction unit	Before	Grey	FCS	Pseudomonas mohnii	rpoD	>FRE661_38266615_A8 AAGTGAGGGGCGCTATCGCGCACTTCCCTGGCACGGTTGACCATATTCTCTCCGAGTACACCCGCGTCACCTCCGAAGGT GGTCGCCTGTCCGACGTCCTGAGCGGTTATATCGACCCGGACGACGGCATTGCGCCGCCTGCAGCCGAAGTGCCACCACC GATCGATCCGAAAGCCGTGAAAGCGGACGACGATTCCGACGATGATGACGCCGAAGCTTCGGACGACGAGGAAGAAGCCG AAAGCGGTCCGGATCCGATCATCGCTGCACAGCGCTTTGGCGCTGTGGCCGATCAGATGGAAATCACCCGCAAGGCCCTG AAAAAGCACGGTCGCCACAACAAGGCGGCGATCGCCGAACTGTTGGCCCTGGCCG…
CFC5B-2-1	CFC	1	March 2022	Plant A	Fat suction unit	Before	Grey	FCS	Pseudomonas brenneri	16S rRNA	>FST427_38674274_C5 TTTGAAGGGCGAAGCCTGATCCAGCCATGCCGCGTGTGTGAAGAAGGTCTTCGGATTGTAAAGCACTTTAAGTTGGGAGG AAGGGCAGTAAATTAATACTTTGCTGTTTTGACGTTACCGACAGAATAAGCACCGGCTAACTCTGTGCCAGCAGCCGCGG TAATACAGAGGGTGCAAGCGTTAATCGGAATTACTGGGCGTAAAGCGCGCGTAGGTGGTTTGTTAAGTTGGATGTGAAAT CCCCGGGCTCAACCTGGGAACTGCATTCAAAACTGACTGACTAGAGTATGGTAGAGGGTGGTGGAATTTCCTGTGTAGCG GTGAAATGCGTAGATATAGGAAGGAACACCAGTGGCGAAGGCGACCACCTGGACT…
CFC5B-3-1	CFC	1	March 2022	Plant A	Fat suction unit	Before	Grey	FCS	Comamonas sediminis	16S rRNA	>FUL532_39115325_39115325 GTTGAAGGGCGAAGCCTGATCCAGCAATGGCCGCGTGCAGGATGAAGGCCCTCGGGTTGTAAACTGCTTTTGTACGGAAC GAAAAGACTCTCTCTAATAAAGAGGGTTGATGACGGTACCGTAAGAATAAGCACCGGCTAACTACGTGCCAGCAGCCGCG GTAATACGTAGGGTGCGAGCGTTAATCGGAATTACTGGGCGTAAAGCGTGCGCAGGCGGTTATGTAAGACAGAGGTGAAA TCCCCGGGCTCAACCTGGGAACGGCCTTTGTGACTGCATGGCTAGAGTGCGGCAGAGGGGGATGGAATTCCGCGTGTAGC AGTGAAATGCGTAGATATGCGGAGGAACACCGATGGCGAAGGCAATCCC…
CFC6B-1-1	CFC	1	March 2022	Plant A	Conveyor for trimming	Before	Blue	FCS	Pseudomonas fluorescens	rpoD	>FRE661_38266615_C8 AAAAAAAAAACCGAAGGCGGTCCAGACCCGGTCATCGCTGCCCAGCGCTTCGGTGCGGTTTCCGATCAAATGGAAATCAC CCGCAAGGCCCTGAAGAAGCACGGTCGTGGCAACAAGCAGGCGATTGCCGAGCTGGTGGCCCTGGCTGAGCTGTTCATGC CGATCAAGCTGGTGCCCAAGCAATTCGAAGGCCTGGTTGAGCGTGTTCGCAGCGCCCTTGAGCGTCTGCGTGCCCAAGAG CGTGCGATCATGCAGCTCTGTGTGCGTGATGCGCGCATGCCGCGTACCGATTTCCTGCGCCAGTTCCCGGGCAACGAAGT TGACGAAAGCTGGAGCGACGCACTGGACAAGGGCAAGGCGAAATACGCCGAAGCC…
CFC6B-2-1	CFC	1	March 2022	Plant A	Conveyor for trimming	Before	Blue	FCS	Pseudomonas poae	rpoD	>FRE661_38266615_D8 GTGAAGTGATGGGCGCAATCGCGCACTTCCCTGGCACGGTTGACCACATTCTCTCCGAGTACACTCGCGTCACCACCGAA GGTGGCCGCCTGTCCGACGTCCTGAGCGGTTATATCGACCCGGACGACGGCATCGCGCCGCCTGCTGCCGAAGTACCGCC GCCTGTCGATGCCAAAGCCGCGAAAGCGGACGATGACTCCGACGACGACGATGCTGAAGCCAGCAGCGATGACGAAGAAG AAGTCGAAAGCGGTCCAGACCCGATCATCGCTGCCCAGCGTTTCGGTGCGGTTTCCGATCAAATGGAAATCACCCGCAAA GCATTGAAGAAGCACGGTCGCGCCAACAAGCAGGCAATTGCCGAGCTGCTGGCCC…
CFC6B-3-1	CFC	1	March 2022	Plant A	Conveyor for trimming	Before	Blue	FCS	Pseudomonas poae	rpoD	>FRE661_38266615_E8 TGAAGTGATGGGCGCAATCGCGCACTTCCCTGGCACGGTTGACCACATTCTCTCCGAGTACACTCGCGTCACCACCGAAG GTGGCCGCCTGTCCGACGTCCTGAGCGGTTATATCGACCCGGACGACGGCATCGCGCCGCCTGCTGCCGAAGTACCGCCG CCTGTCGATGCCAAAGCCGCGAAAGCGGACGATGACTCCGACGACGACGATGCTGAAGCCAGCAGCGATGACGAAGAAGA AGTCGAAAGCGGTCCAGACCCGATCATCGCTGCCCAGCGTTTCGGTGCGGTTTCCGATCAAATGGAAATCACCCGCAAAG CATTGAAGAAGCACGGTCGCGCCAACAAGCAGGCAATTGCCGAGCTGCTGGCCCT…
CFC6B-4-1	CFC	1	March 2022	Plant A	Conveyor for trimming	Before	Blue	FCS	Pseudomonas fluorescens	rpoD	>FRE661_38266615_F8 TGAAGTGATGGGCGCAATCGCGCACTTCCCTGGCACGGTTGACCATATTCTCTCCGAGTACACCCGCGTCACCACCGAAG GTGGCCGCCTGTCCGACGTCCTGAGCGGTTATATCGACCCGGACGACGGCATTGCGCCGCCTGCTGCCGAAGTACCGCCG CCTGTAGATCCGAAAGCGCCTAAAGCTGACGATGACACTGATGACGACGAGACTGAAGCCAGCAGTGACGAAGAGGATGA AGTCGAAAGCGGCCCAGACCCGATCGTCGCGGCCCAGCGTTTCGGTGCGGTTTCCGATCAAATGGAAATCACCCGCAAGG CCTTGAAGAAGCACGGTCGTGGCAACAAGCTGGCAATTGCCGAGCTGGTGGCCCT…
CFC7B-1-1	CFC	1	March 2022	Plant A	Conveyor for multi-head weigher	Before	Blue	FCS	Pseudomonas spp.	rpoD	>FRE661_38266615_C9 GAAGTGATGGGCGCGATTGCGCACTTCCCTGGCACGGTTGATCACATTCTCTCCGAGTACACTCGCGTCACCACCGAAGG TGGCCGCCTGTCCGACGTCCTCAGTGGTTATATCGACCCGGACGACGGCATCGCGCCGCCTGCTGCAGAAGTGCCACCGC CTGTCGATGCCAAGGCCGCGAAAGCGGACGATGACACCGAAGAAGAGGACGCCGAAGCCAGTGACGACGAAGAAGAAACC GAAAGCGGTCCTGATCCGGTCATCGCTGCACAGCGCTTTGGCGCCGTGGCTGACCAGATGGAAATCACCCGCAAGGCGCT GAAAAAGCACGGCCGCGCAAACAAGCAGGCAATTGCCGAGATGTTGGCCTTGGCT…
CFC7B-2-1	CFC	1	March 2022	Plant A	Conveyor for multi-head weigher	Before	Blue	FCS	Pseudomonas lundensis	rpoD	>FRE661_38266615_D9 GAATGATGGGGCGCAATCGCGCACTTCCCTGGCACGGTTGACCATATTCTCTCCGAGTACACTCGCGTCACCACCGAAGG TGGTCGCCTTTCTGACGTCCTGAGCGGTTATATCGACCCGGACGATGGAATTACGCCGCCTGCAGCCGAGGTTCCGCCTC CTGTCGATCCTAAAACGGCCAAGGCCGAAGGTGATGACGAAGAGGAAGAGAAGGACGACGCTACCGATGACGAGGAAGAG GTCGAAAGCGGCCCCGATCCAATCATCGCGGCACAGCGCTTCGGCGCCGTTTCCGATCAGATGGAAATCACTCGCAAGGC ACTGAAGAAGCACGGTCGCGACAGCAAGCAGGCGATTGCCGAGCTGGTTGCCCTG…
CFC7B-3-1	CFC	1	March 2022	Plant A	Conveyor for multi-head weigher	Before	Blue	FCS	Pseudomonas spp.	rpoD	>FRE661_38266615_E9 AAGTCGTGAAGTGATGGGGCGCGATTGCGCACTTCCCTGGCACGGTTGATCACATTCTCTCCGAGTACACTCGCGTCACC ACCGAAGGTGGCCGCCTGTCCGACGTCCTCAGTGGTTATATCGACCCGGACGACGGCATCGCGCCGCCTGCTGCAGAAGT GCCACCGCCTGTCGATGCCAAGGCCGCGAAAGCGGACGATGACACCGAAGAAGAGGACGCCGAAGCCAGTGACGACGAAG AAGAAACCGAAAGCGGTCCTGATCCGGTCATCGCTGCACAGCGCTTTGGCGCCGTGGCTGACCAGATGGAAATCACCCGC AAGGCGCTGAAAAAGCACGGCCGCGCAAACAAGCAGGCAATTGCCGAGATGTTGG…
CFC7B-4-1	CFC	1	March 2022	Plant A	Conveyor for multi-head weigher	Before	Blue	FCS	Pseudomonas qingdaonensis	rpoD	>FRE661_38266615_F9 AGTGATGGGCGCCATTGCGCACTTCCCGGGCACCGTCGACTACATCCTCGGCGAATACGACCGCGTCACCACCGAAGGTG GCCGTCTGTCCGACGTGCTCAGTGGCTACATCGACCCGGATGACGGCATCGCGCCGCCGGCCGAAGTACCGCCGCCTGTC GATCCAAAAGCCCCGGCCAAGGCCGATGCGGACGACGACGAGGAAGAAGAGAAGGAAGGCGCCAGCGATGAAGAGGACGA GGTCGAAAGCGGCCCCGATCCGGTCGTCGCCCAGCAGCGTTTCGGCGCTGTCGCCGACCAGCTGGAAGCAACCGCCAAGG TCCTGAAGAAGCACGGTCGCCACAGCAAGCAAGGTATTGCCGAGCTGCTGCAACT…
CFC8B-1-1	CFC	1	March 2022	Plant A	Conveyor for trimming table	Before	Blue	FCS	Pseudomonas lactis	16S rRNA	>FUL530_39115301_39115301 GTGAAGGGCGAAGCCTGATCCAGCCATGGCCGCGTGTGTGAAGAAGGTCTTCGGATTGTAAAGCACTTTAAGTTGGGAGG AAGGGTTGTAGATTAATACTCTGCAATTTTGACGTTACCGACAGAATAAGCACCGGCTAACTCTGTGCCAGCAGCCGCGG TAATACAGAGGGTGCAAGCGTTAATCGGAATTACTGGGCGTAAAGCGCGCGTAGGTGGTTTGTTAAGTTGGATGTGAAAT CCCCGGGCTCAACCTGGGAACTGCATTCAAAACTGACTGACTAGAGTATGGTAGAGGGTGGTGGAATTTCCTGTGTAGCG GTGAAATGCGTAGATATAGGAAGGAACACCAGTGGCGAAGGCGACCACC…
CFC8B-2-1	CFC	1	March 2022	Plant A	Conveyor for trimming table	Before	Blue	FCS	Pseudomonas qingdaonensis	rpoD	>FRE661_38266615_B10 TGAGGTGATGGGCGCTATTGCCCACTTCCCGGGTACCGTCGACTACATCCTCAGTGAGTACGATCGCGTTACCACCGAAG GCGGCCGCCTGTCCGACGTCCTCAGTGGCTACATCGATCCGGATGACGGCATCGCGCCGCCAGCCGAAGTGCCACCGCCT GTCGACCCAAAGGCTCCGGCCAAGGCCGAAGGTGACGAGGAAGAGGAAGAGAAGGAAGGCGACGAGGAAGAGGAAGAGAC CGAAAGCGGTCCCGACCCGGTCATCGCTCAACAGCGCTTTGGCGCCGTTGCCGACCAACTCGAAGCCACCGCCAAGGTCC TGAAGAAGCACGGTCGCAACAGCAAGCAAGGCATTGCCGAACTGCTGCTGCTGG…
CFC8B-3-1	CFC	1	March 2022	Plant A	Conveyor for trimming table	Before	Blue	FCS	Pseudomonas putida	rpoD	>FRE661_38266615_C10 GAAGTGATGAGCGCGATCGCGCACTTCCCTGGCACGGTTGACCATATTCTCTCCGAGTACACTCGCGTCACCACCGAGGG TGGTCGCCTGTCCGACGTTCTGAGCGGTTACATCGACCCGGACGACGGCATTGCGCCGCCGGCCGCCGAAGTTCCGCCGC CGATCGACGCGAAAGCCGCCAAGGCTGACGACGACACCGACGACGATGAAGCTGAATCTTCGGATGACGAAGAAGAAGCC GAAAGCGGTCCGGATCCGGTCATCGCTGCCCAGCGTTTTGGCGCTGTGTCCGATCAGATGGAAATCACCCGCAAGGCCCT GAAAAAGCACGGCCGTCACAACAAGGCAGCGATTGCCGAGTTGCTGGCCCTGGC…
CFC8B-4-1	CFC	1	March 2022	Plant A	Conveyor for trimming table	Before	Blue	FCS	Pseudomonas fluorescens	rpoD	>FRE661_38266615_D10 TGAAGTGATGGGCGCAATCGCGCACTTCCCTGGCACGGTTGACCATATTCTCTCCGAGTACACCCGCGTCACCACCGAAG GTGGCCGCCTGTCCGACGTCCTGAGCGGTTATATCGACCCGGACGACGGCATTGCGCCGCCTGCTGCCGAAGTACCGCCG CCTGTAGATCCGAAAGCGCCTAAAGCTGACGATGACACTGATGACGACGAGACTGAAGCCAGCAGTGACGAAGAGGATGA AGTCGAAAGCGGCCCAGACCCGATCGTCGCGGCCCAGCGTTTCGGTGCGGTTTCCGATCAAATGGAAATCACCCGCAAGG CCTTGAAGAAGCACGGTCGTGGCAACAAGCTGGCAATTGCCGAGCTGGTGGCCC…
CFC9B-1-1	CFC	1	March 2022	Plant A	Deskinner	Before	Blue	FCS	Pseudomonas putida	rpoD	>FRE661_38266615_A11 TGAAGTGATGAGCGCGATCGCGCACTTCCCTGGGCACGGTTGACCATATTCTCTCCGAGTACACTCGCGTCACCACCGAG GGTGGTCGCCTGTCCGACGTTCTGAGCGGTTACATCGACCCGGACGACGGCATTGCGCCGCCGGCCGCCGAAGTTCCGCC GCCGATCGACGCGAAAGCCGCCAAGGCTGACGACGACACCGACGACGATGAAGCTGAATCTTCGGATGACGAAGAAGAAG CCGAAAGCGGTCCGGATCCGGTCATCGCTGCCCAGCGTTTTGGCGCTGTGTCCGATCAGATGGAAATCACCCGCAAGGCC CTGAAAAAGCACGGCCGTCACAACAAGGCAGCGATTGCCGAGTTGCTGGCCCTG…
CFC9B-2-1	CFC	1	March 2022	Plant A	Deskinner	Before	Blue	FCS	Pseudomonas spp.	rpoD	>FRE661_38266615_B11 CGTGAAGTGTGAGCGCAATCGCGCACTTCCCTGGCACGGTTGACCATATTCTCTCCGAGTACACTCGCGTCACCACCGAA GGTGGTCGCCTGTCCGACGTCCTGAGCGGTTATATCGACCCGGACGACGGCATTGCGCCGCCTGCAGCGGAAGTGCCGCC GCCGATCGACGCGAAAGCGGCGAAGGCCGACGACGATACCGACGACGATGAAGCCGAATCTTCCGATGACGAAGAAGAAG CTGAAAGCGGTCCGGATCCGGTCATCGCTGCCCAGCGTTTCGGCGCTGTGTCCGATCAGATGGAAATCACTCGCAAGGCC CTGAAAAAGCACGGTCGTCACAACAAGGCGGCGATTGCCGAGTTGCTGGCCCTG…
CFC9B-3-1	CFC	1	March 2022	Plant A	Deskinner	Before	Blue	FCS	Pseudomonas fluorescens	rpoD	>FRE661_38266615_C11 TGAAGTGATGGGGCGCAATCGCGCACTTCCCTGGCACGGTTGACCACATTCTCTCCGAGTACACCCGCGTCACCACCGAA GGTGGCCGCCTGTCCGACGTCCTGAGCGGTTATATCGACCCGGACGACGGCATTGCGCCGCCTGCTGCCGAAATACCGCC GCCAGTCGATGCGAAGGCCGCGAAAGCGGATGACGACACCGACGACGACGAGGCTGAAGCCAGCACCGACGACGAAGATG AAGTCGAAAGCGGCCCGGACCCAATTGTTGCGGCCCAGCGTTTCGGTGCGGTTTCCGATCAAATGGAAATCACCCGCAAG GCCTTGAAGAAGCACGGTCGTGGCAACAAGCTGGCAATTGCCGAGCTGGTGGCC…
CFC9B-4-1	CFC	1	March 2022	Plant A	Deskinner	Before	Blue	FCS	Pseudomonas lactis	16S rRNA	>FUL539_39115394_39115394 GAAGGGCGAAGCCTGATCCAGCCATGCCCGCGTGTGTGAAGAAGGTCTTCGGATTGTAAAGCACTTTAAGTTGGGAGGAA GGGTTGTAGATTAATACTCTGCAATTTTGACGTTACCGACAGAATAAGCACCGGCTAACTCTGTGCCAGCAGCCGCGGTA ATACAGAGGGTGCAAGCGTTAATCGGAATTACTGGGCGTAAAGCGCGCGTAGGTGGTTTGTTAAGTTGGATGTGAAATCC CCGGGCTCAACCTGGGAACTGCATTCAAAACTGACTGACTAGAGTATGGTAGAGGGTGGTGGAATTTCCTGTGTAGCGGT GAAATGCGTAGATATAGGAAGGAACACCAGTGGCGAAGGCGACCACCTG…
CFC10B-1-1	CFC	1	March 2022	Plant A	Inside brining vessel	Before	Yellow	FCS	Pseudomonas fragi	rpoD	>FRE661_38266615_A12 CGAAGTGATGGGCGCAATTGCGCACTTCCCTGGCACGGTTGACCATATTCTCTCCGAGTACACTCGCGTCACCACCGAAG GTGGACGCCTGTCCGACGTTCTGAGCGGTTATATCGACCCGGACGACGGAATTGCACCGCCTGCAGCCGAAGTACCGCCT CCCGTCGACCCAAAGGTGAAAGCCGAGGGCGATGACGAAGAGGAAGATAAGGAAGAGTCCACCGAGGAAGAGGAAGAGGT CGAAAGCGGCCCTGACCCGATCATCGCGGCTCAGCGTTTCGGCGCTGTTTCCGATCAGATGGAAATCGCTCGTAAGGCAC TGAAAAAGCACGGTCGCGGCAGCAAGCAAGCAATTGCAGAGCTGGTCGTACTGG…
CFC10B-2-1	CFC	1	March 2022	Plant A	Inside brining vessel	Before	Yellow	FCS	Serratia quinivorans	16S rRNA	>FUL537_39115370_39115370 GGGAATGGGCGCAAGCCTGATGCAGCCATGGCCGCGTGTGTGAAGAAGGCCTTCGGGTTGTAAAGCACTTTCAGCGAGGA GGAAGGGTGGTGTGTTAATAGCGCATCACATTGACGTTACTCGCAGAAGAAGCACCGGCTAACTCCGTGCCAGCAGCCGC GGTAATACGGAGGGTGCAAGCGTTAATCGGAATTACTGGGCGTAAAGCGCACGCAGGCGGTTTGTTAAGTCAGATGTGAA ATCCCCGCGCTTAACGTGGGAACTGCATTTGAAACTGGCAAGCTAGAGTCTTGTAGAGGGGGGTAGAATTCCAGGTGTAG CGGTGAAATGCGTAGAGATCTGGAGGAATACCGGTGGCGAAGGCGGCCC…
CFC10B-3-1	CFC	1	March 2022	Plant A	Inside brining vessel	Before	Yellow	FCS	Serratia quinivorans	16S rRNA	>FUL538_39115387_39115387 AGCCTTAATGCAGCCATGCCGCGTGTGTGAAGAAGGCCTTCGGGTTGTAAAGCACTTTCAGCGAGGAGGAAGGGTGGTGT GTTAATAGCGCATCACATTGACGTTACTCGCAGAAGAAGCACCGGCTAACTCCGTGCCAGCAGCCGCGGTAATACGGAGG GTGCAAGCGTTAATCGGAATTACTGGGCGTAAAGCGCACGCAGGCGGTTTGTTAAGTCAGATGTGAAATCCCCGCGCTTA ACGTGGGAACTGCATTTGAAACTGGCAAGCTAGAGTCTTGTAGAGGGGGGTAGAATTCCAGGTGTAGCGGTGAAATGCGT AGAGATCTGGAGGAATACCGGTGGCGAAGGCGGCCCCCTGGACAAAGAC…
CFC10B-4-1	CFC	1	March 2022	Plant A	Inside brining vessel	Before	Yellow	FCS	Pseudomonas lundensis	rpoD	>FRE661_38266615_D12 CGAAGTGATGGGCGCAATCGCGCACTTCCCTGGCACGGTTGACCATATTCTCTCCGAGTACACTCGCGTCACCACCGAAG GTGGTCGCCTTTCTGACGTCCTGAGCGGTTATATCGACCCGGACGATGGAATTACGCCGCCTGCAGCCGAGGTTCCGCCT CCTGTCGATCCTAAAACGGCCAAGGCCGAAGGTGATGACGAAGAGGAAGAGAAGGACGACGCTACCGATGACGAGGAAGA GGTCGAAAGCGGCCCCGATCCAATCATCGCGGCACAGCGCTTCGGCGCCGTTTCCGATCAGATGGAAATCACTCGCAAGG CACTGAAGAAGCACGGTCGCGACAGCAAGCAGGCGATTGCCGAGCTGGTTGCCC…
CFC1A-1-2	CFC	2	July 2022	Plant A	Transport truck	After	Black	NFCS	Pseudomonas fluorescens	rpoD	>GPA232_44462322_E10 TGAAGTGATGGGCGCAATCGCGCACTTCCCTGGCACGGTTGACCACATTCTCTCCGAGTACACCCGCGTCACCACCGAAG GTGGTCGCCTGTCTGACGTCCTGAGCGGTTATATCGACCCGGACGACGGCATTGCGCCGCCTGCGGCAGAAGTACCGCCG CCGGTCGATCCGAAAGCCGTCAAGGCTGACGACGACACCGACGATGATGAAGCCGACTCTTCCGATGACGAAGAAGAAGC CGAAAGCGGTCCGGATCCGGTCATCGCGGCCCAGCGTTTTGGCGCTGTGTCCGACCAGATGGAAATCACCCGCAAGGCGC TGAAGAAGCACGGTCGCAGCAACAAGGCAGCGATTGCCGAACTGCTGCTACTGG…
CFC1A-2-2	CFC	2	July 2022	Plant A	Transport truck	After	Black	NFCS	Pseudomonas spp.	rpoD	>GPA232_44462322_F10 GTGAAGGCATGGGGGGCTATCTCCCATTTCCCGGGTACTGTCGACTACATCCTCGGCGAATACACCCGCGTCACCACCGA AGGTGGTCGCCTGTCCGACGTATTCAGCGGTTACATCGACCCTGACGACAATATCGCCACGCCGTCCGAAGAAGCCCCGC AGCTAGGCGCCAAAAACGCCGCTGCAGCCAAGGACGACGAGGAAGAGGACGAAGAGAAAGACGACAGCGAGGAAGAGGAA GAGACCGAGAGCGGTCCCGACCCAGTCCTCGCCCAGCAGCGCTTCGGCGCCGTGTCCGATCAGCTCGCGATTACCCTCAA AGTGCTCAAGAAGCACGGTCGCAGCCATGCCGAAAGCATTGGCGCGATGCAGGT…
CFC1A-3-2	CFC	2	July 2022	Plant A	Transport truck	After	Black	NFCS	Pseudomonas coleopterorum	rpoD	>GPA232_44462322_G10 TCGTGAGGTGATGGGCGCGATCGCGCACTTCCCCGGCACGGTCGAGCATATCCTCAGCGAATACGACCGCGTGACCACCG AGGGTGGTCGCTTGTCCGACGTGCTCAGCGGCTACATCGATCCGGACGACGGCATCGCGCCGCCGGCCGAGGTGCCGCCG CCGGTCGAGAAACCGGCCGACAAGGCCGACGCCAAGGATGACGACGAAGAAGAAAGCGACAGCGACGACGAGGAAGAGAC CGAGAGCGGTCCCGATCCGGTCGTGGCCCAGCAGCGCTTCGGCGCCGTGTCCGATCAACTCGCCGTTACCCTGAAAGCGC TGAAGAAGCATGGCCGTCACAGCAAGCAAGGCATCGCCGAGATGCTCGCGCTGG…
CFC1A-4-2	CFC	2	July 2022	Plant A	Transport truck	After	Black	NFCS	Pseudomonas fluorescens	rpoD	>GPA232_44462322_H10 CTCCGAAGGTGGTCGCCTGTCCGACGTCCTGAGCGGTTATATCGACCCGGACGACGGCATTGCGCCGCCTGCCGCCGAAG TGCCGCCGCCTGTTGATGCGAAAGCCGCAAAAGCGGACGACGACACCGACGACGACGAAGCTGAAAGCAGCGACGACGAA GAAGAAGCCGAAAGCGGTCCAGACCCGGTTATCGCTGCCCAGCGCTTCGGTGCGGTTTCCGATCAAATGGAAATCACCCG CAAGGCCCTGAAAAAGCACGGTCGTGGCAACAAGCAGGCGATTGCCGAGCTGGTGGCCCTGGCTGAGCTGTTCATGCCGA TCAAGCTGGTGCCCAAGCAGTTCGAAGGCCTGGTTGAGCGTGTTCGCAGCGCCC…
CFC2A-1-2	CFC	2	July 2022	Plant A	Transport boxes	After	Black	NFCS	Acinetobacter baumannii	16S rRNA	>GPA233_44462339_D5 GGAGGAATGGGGGGGAACCCTGATCCAGCCATGCCGCGTGTGTGAAGAAGGCCTTATGGTTGTAAAGCACTTTAAGCGAG GAGGAGGCTACTTTAGTTAATACCTAGAGATAGTGGACGTTACTCGCAGAATAAGCACCGGCTAACTCTGTGCCAGCAGC CGCGGTAATACAGAGGGTGCGAGCGTTAATCGGATTTACTGGGCGTAAAGCGTGCGTAGGCGGCTTATTAAGTCGGATGT GAAATCCCCGAGCTTAACTTGGGAATTGCATTCGATACTGGTGAGCTAGAGTATGGGAGAGGATGGTAGAATTCCAGGTG TAGCGGTGAAATGCGTAGAGATCTGGAGGAATACCGATGGCGAAGGCAGCCATCT…
CFC2A-2-2	CFC	2	July 2022	Plant A	Transport boxes	After	Black	NFCS	Acinetobacter baumannii	16S rRNA	>GPA233_44462339_E5 GAGGAATGGGGGGGAACCCTGATCCAGCCATGCCGCGTGTGTGAAGAAGGCCTTATGGTTGTAAAGCACTTTAAGCGAGG AGGAGGCTACTTTAGTTAATACCTAGAGATAGTGGACGTTACTCGCAGAATAAGCACCGGCTAACTCTGTGCCAGCAGCC GCGGTAATACAGAGGGTGCGAGCGTTAATCGGATTTACTGGGCGTAAAGCGTGCGTAGGCGGCTTATTAAGTCGGATGTG AAATCCCCGAGCTTAACTTGGGAATTGCATTCGATACTGGTGAGCTAGAGTATGGGAGAGGATGGTAGAATTCCAGGTGT AGCGGTGAAATGCGTAGAGATCTGGAGGAATACCGATGGCGAAGGCAGCCATCTG…
CFC2A-3-2	CFC	2	July 2022	Plant A	Transport boxes	After	Black	NFCS	Acinetobacter baumannii	16S rRNA	>GPA233_44462339_F5 TGGATCCAGCCATGCCGCGTGTGTGAAGAAGGCCTTATGGTTGTAAAGCACTTTAAGCGAGGAGGAGGCTACTTTAGTTA ATACCTAGAGATAGTGGACGTTACTCGCAGAATAAGCACCGGCTAACTCTGTGCCAGCAGCCGCGGTAATACAGAGGGTG CGAGCGTTAATCGGATTTACTGGGCGTAAAGCGTGCGTAGGCGGCTTATTAAGTCGGATGTGAAATCCCCGAGCTTAACT TGGGAATTGCATTCGATACTGGTGAGCTAGAGTATGGGAGAGGATGGTAGAATTCCAGGTGTAGCGGTGAAATGCGTAGA GATCTGGAGGAATACCGATGGCGAAGGCAGCCATCTGGCCTAATACTGACGCTGA…
CFC2A-4-2	CFC	2	July 2022	Plant A	Transport boxes	After	Black	NFCS	Acinetobacter baumannii	16S rRNA	>GPA233_44462339_G5 AGGAAGGGGGGGAACCCTGATCCAGCCATGCCGCGTGTGTGAAGAAGGCCTTATGGTTGTAAAGCACTTTAAGCGAGGAG GAGGCTACTTTAGTTAATACCTAGAGATAGTGGACGTTACTCGCAGAATAAGCACCGGCTAACTCTGTGCCAGCAGCCGC GGTAATACAGAGGGTGCGAGCGTTAATCGGATTTACTGGGCGTAAAGCGTGCGTAGGCGGCTTATTAAGTCGGATGTGAA ATCCCCGAGCTTAACTTGGGAATTGCATTCGATACTGGTGAGCTAGAGTATGGGAGAGGATGGTAGAATTCCAGGTGTAG CGGTGAAATGCGTAGAGATCTGGAGGAATACCGATGGCGAAGGCAGCCATCTGGC…
CFC3A-1-2	CFC	2	July 2022	Plant A	Plucking machine	After	Black	NFCS	Enterobacter cloacae	16S rRNA	>GPA233_44462339_H5 AAGAATGGGCGCAAGCCTGATGCAGCCATGCCGCGTGTATGAAGAAGGCCTTCGGGTTGTAAAGTACTTTCAGCGGGGAG GAAGGTGTTGTGGTTAATAACCACAGCAATTGACGTTACCCGCAGAAGAAGCACCGGCTAACTCCGTGCCAGCAGCCGCG GTAATACGGAGGGTGCAAGCGTTAATCGGAATTACTGGGCGTAAAGCGCACGCAGGCGGTCTGTCAAGTCGGATGTGAAA TCCCCGGGCTCAACCTGGGAACTGCATTCGAAACTGGCAGGCTGGAGTCTTGTAGAGGGGGGTAGAATTCCAGGTGTAGC GGTGAAATGCGTAGAGATCTGGAGGAATACCGGTGGCGAAGGCGGCCCCCTGGAC…
CFC3A-2-2	CFC	2	July 2022	Plant A	Plucking machine	After	Black	NFCS	Pseudomonas nitroreducens	rpoD	>GPA232_44462322_A11 CGCGAGGTCTGAGCGCCATCGCCCAGTTCCCGGGCGCGGTGGACGGCATTCTCGAAGAGTACAACCGCATCGTTGCCGAA GGCGGCCGCCTGTCGGACGTTCTCAGCGGCTACATCGACCCGGATGACGGCACCCTGCCGGCCGAGGAAGTCGAGCCGGT CGGCCTGAAGGACGACGCCGAAGCCAAGGATAAGGACAAGGACGAAGAGGACGAAGAGTCCGACGGCGACAGCGAGGAAG AAGAAGGCGATGGCGGTCCGGATCCGGAAGAAGCCGCTCGTCGTTTCGGCGCCGTTTCCGAGCAGCTGGAAAAGGCCAAG AAGGCCCTGAAGAAGCACGGTCGTGGCAGCAAGCAGGCCACCGAAGAACTGGTT…
CFC3A-3-2	CFC	2	July 2022	Plant A	Plucking machine	After	Black	NFCS	Pseudomonas aeruginosa	rpoD	>GPA232_44462322_B11 GAGGTGTGAGCGCCATCGCCCAGTTCCCGGGCACGGTGGACAGCATCCTGGCCGACTACAATCGCATCGTCGCCGAAGGC GGTCGCCTCTCCGACGTCCTCAGCGGCTATATCGATCCCGATGACGGCAGCCTGCCCGCCGAAGAGGTGGAGCCGGTCAA CCTGAAGGACGATTCCGCCGACTCGAAAGAGAAGGACGACGAGGAAGAAGAAAGCGACGACAGCAGCGACAGCGACGACG AAGGCGACGGCGGTCCGGATCCGGAAGAAGCCCGCCTGCGTTTCACCGCGGTCTCCGAGCAGCTCGACAAGGCCAAGAAG GCCCTGAAGAAGCACGGTCGCGGCAGCAAGCAGGCCACCGCCGAACTCACCGGC…
CFC3A-4-2	CFC	2	July 2022	Plant A	Plucking machine	After	Black	NFCS	Pseudomonas nitroreducens	rpoD	>GPA232_44462322_C11 GAAGGTCTGAGCGCCATCGCCCAGTTCCCGGGCGCGGTGGACGGCATTCTCGAAGAGTACAACCGCATCGTTGCCGAAGG CGGCCGCCTGTCGGACGTTCTCAGCGGCTACATCGACCCGGATGACGGCACCCTGCCGGCCGAGGAAGTCGAGCCGGTCG GCCTGAAGGACGACGCCGAAGCCAAGGATAAGGACAAGGACGAAGAGGACGAAGAGTCCGACGGCGACAGCGAGGAAGAA GAAGGCGATGGCGGTCCGGATCCGGAAGAAGCCGCTCGTCGTTTCGGCGCCGTTTCCGAGCAGCTGGAAAAGGCCAAGAA GGCCCTGAAGAAGCACGGTCGTGGCAGCAAGCAGGCCACCGAAGAACTGGTTGC…
CFC4A-1-2	CFC	2	July 2022	Plant A	Organ extraction	After	Grey	FCS	Pseudomonas spp.	rpoD	>GPA232_44462322_D11 TGAAGTCATGGGGCGCCATCGCTCACTTCCCGGGTACTGTCGACTACATCCTCGGCGAATACGACCGTGTCACCTCCGAA GGTGGCCGGCTGTCCGACGTTCTCAGCGGTTACATCGACCCTGACGACAACATCGCCGCACCGACCGAAGAAGTACCGAT CCCAGGTGCCAAGGCCGCTGCCGCGAAGGAAGAAAGCGACGACGAAGACGAAGAGAACGCCGATGGCGACGACGAGGAAG AGGCCGAAAGCGGTCCGGATCCGGTCGTTGCCGCCCAGCGTTTCGGTGCGGTCAAGGATCAGCTGGTCGATACCCTCAAA GTGCTGAAGAAGCACGGTCGAGGCCATAAAGACAGCATCGGCGCCATGCAGGCG…
CFC4A-2-2	CFC	2	July 2022	Plant A	Organ extraction	After	Grey	FCS	Pseudomonas coleopterorum	rpoD	>GPA232_44462322_E11 CGTGAGGTGATGGGTGCGATCTCGCACTTCCCCGGCACGGTCGAGCATATCCTCAGCGAATACGATCGCGTGACCACCGA GGGTGGTCGCCTGTCCGACGTGCTCAGCGGCTATATCGATCCGGACGACGGCATCGCGCCGCCGGCCGAAGTGCCGCCGC CGGTCGAGAAGCCGGCCGACAAGGCCGACGCCAAGGATGACGACGACGAAGAAAGCGACAGCGATGACGAGGAAGAGACC GAAAGCGGTCCCGATCCGGTCGTTGCCCAGCAACGCTTCGGCGCCGTGTCCGATCAACTCGCCGTCACCTTGAAAGCGCT GAAGAAGCATGGCCGTCACAGCAAGCAAGGCATCGCCGAGATGCTGCTGCTGGC…
CFC4A-3-2	CFC	2	July 2022	Plant A	Organ extraction	After	Grey	FCS	Pseudomonas otitidis	rpoD	>GPA232_44462322_F11 GGTGGATGAGCGCCATCGCCCACTTCCCGGGCGCCGTGGACAGCATCCTCGCCGAATACCAGCGCGTCACCACCGAAGGT GGCCGCCTCTCCGACGTCCTCAGTGGCTACATCGACCCCGACGACGGCAGCCTGCCGGCCGAGGAAGTCGAGCCTGTCGA ACTGAAAAGCGACAGCGCCGCCAAAGCCAAGGATGAAGACGAAGAAGACGAAGAAAGCGAATCCGACGACACCGAGGAAG AAGGTGACGGCGGTCCGGACCCGGAAGAGGCCCTGCGCCGCTTCACCGCGGTATCCGACCAGCTCGAGAAGGCCCGCAAG GCCCTCAAGAAGCACGGCCGCGACAGCAAGCAGGCCACCGAGGAGCTGCAAGCC…
CFC4A-4-2	CFC	2	July 2022	Plant A	Organ extraction	After	Grey	FCS	Pseudomonas lundensis	rpoD	>GPA232_44462322_G11 GCGAATGATGGGCGCAATCGCGCACTTCCCTGGCACGGTTGACCATATTCTCTCCGAGTACACTCGCGTCACCACCGAAG GTGGTCGCCTTTCTGACGTCCTGAGCGGTTATATCGACCCGGACGATGGAATTACGCCGCCTGCAGCCGAGGTTCCGCCT CCTGTCGATCCTAAAACGGCCAAGGCCGAAGGTGATGACGAAGAGGAAGAGAAGGACGACGCTACCGATGACGAGGAAGA GGTCGAAAGCGGCCCCGATCCAATCATCGCGGCACAGCGCTTCGGCGCCGTTTCCGATCAGATGGAAATCACTCGCAAGG CACTGAAGAAGCACGGTCGCGACAGCAAGCAGGCGATTGCCGAGCTGGTTGCCC…
CFC5A-1-2	CFC	2	July 2022	Plant A	Fat suction unit	After	Grey	FCS	Pseudomonas parafulva	16S rRNA	>GPA233_44462339_A6 AAGGAATGGGCGAAGCCTGATCCAGCCATGCCGCGTGTGTGAAGAAGGTCTTCGGATTGTAAAGCACTTTAAGTTGGGAG GAAGGGTTGCTGATTAATACTCTGCAATTTTGACGTTACCGACAGAATAAGCACCGGCTAACTCTGTGCCAGCAGCCGCG GTAATACAGAGGGTGCAAGCGTTAATCGGAATTACTGGGCGTAAAGCGCGCGTAGGTGGTTTGTTAAGTTGAATGTGAAA TCCCCGGGCTCAACCTGGGAACTGCATCCAAAACTGGCAAGCTAGAGTAGGGCAGAGGGTGGTGGAATTTCCTGTGTAGC GGTGAAATGCGTAGATATAGGAAGGAACACCAGTGGCGAAGGCGACCACCTGGGC…
CFC5A-2-2	CFC	2	July 2022	Plant A	Fat suction unit	After	Grey	FCS	Pseudomonas edaphica	16S rRNA	>GPA233_44462339_B6 AAGGAATGGGGCGAAGCCTGATCCAGCCATGCCGCGTGTGTGAAGAAGGTCTTCGGATTGTAAAGCACTTTAAGTTGGGA GGAAGGGCAGTAAATTAATACTTTGCTGTTTTGACGTTACCGACAGAATAAGCACCGGCTAACTCTGTGCCAGCAGCCGC GGTAATACAGAGGGTGCAAGCGTTAATCGGAATTACTGGGCGTAAAGCGCGCGTAGGTGGTTTGTTAAGTTGGATGTGAA ATCCCCGGGCTCAACCTGGGAACTGCATTCAAAACTGACTGACTAGAGTATGGTAGAGGGTGGTGGAATTTCCTGTGTAG CGGTGAAATGCGTAGATATAGGAAGGAACACCAGTGGCGAAGGCGACCACCTGGA…
CFC5A-3-2	CFC	2	July 2022	Plant A	Fat suction unit	After	Grey	FCS	Pseudomonas edaphica	16S rRNA	>GPA233_44462339_C6 AGGAAGGGGCGAAGCCTGATCCAGCCATGCCGCGTGTGTGAAGAAGGTCTTCGGATTGTAAAGCACTTTAAGTTGGGAGG AAGGGCAGTAAATTAATACTTTGCTGTTTTGACGTTACCGACAGAATAAGCACCGGCTAACTCTGTGCCAGCAGCCGCGG TAATACAGAGGGTGCAAGCGTTAATCGGAATTACTGGGCGTAAAGCGCGCGTAGGTGGTTTGTTAAGTTGGATGTGAAAT CCCCGGGCTCAACCTGGGAACTGCATTCAAAACTGACTGACTAGAGTATGGTAGAGGGTGGTGGAATTTCCTGTGTAGCG GTGAAATGCGTAGATATAGGAAGGAACACCAGTGGCGAAGGCGACCACCTGGACT…
CFC5A-4-2	CFC	2	July 2022	Plant A	Fat suction unit	After	Grey	FCS	Pseudomonas yamanorum	rpoD	>GPA232_44462322_H11 CCGTGAAGTGATGGGCGCAATCGCGCACTTCCCAGGCACGGTTGACCACATTCTCTCCGAGTAACTCGCGTCACCACCGA AGGTGGCCGCCTGTCCGACGTCCTGAGCGGTTATATCGACCCGGACGACGGCATTGCGCCACCTGCGGCTGAAGTTCCTC CACCTATCGATGCCAAGGCTGCCAAAGCAGACGACGACACCGACGATGAAGAAGCTGAAGCCAGCACCGACGACGAAGAA GAAGTCGAAAGCGGTCCGGATCCGATCATCGCAGCCCAGCGCTTTGGCGCGGTCTCCGATCAGATGGAGCTGGCTCGCAA GGCCCTGAAGAAGCACGGTCGCGGCAGCAAGCAGGCAACTGCTGAATTGCTGGC…
CFC6A-1-2	CFC	2	July 2022	Plant A	Conveyor for trimming	After	Blue	FCS	Pseudomonas putida	rpoD	>GPA232_44462322_A12 TGAGGTGATGAGCGCGATCGCGCACTTCCCTGGCACGGTTGACCATATTCTCTCCGAGTACACTCGCGTCACCACCGAGG GTGGTCGCCTGTCCGACGTTCTGAGCGGTTACATCGACCCGGACGACGGCATTGCGCCGCCGGCCGCCGAAGTTCCGCCG CCGATCGACGCGAAAGCCGCCAAGGCTGACGACGACACCGACGACGATGAAGCTGAATCTTCGGATGACGAAGAAGAAGC CGAAAGCGGTCCGGATCCGGTCATCGCTGCCCAGCGTTTTGGCGCTGTGTCCGATCAGATGGAAATCACCCGCAAGGCCC TGAAAAAGCACGGCCGTCACAACAAGGCAGCGATTGCCGAGTTGCTGGCCCTGG…
CFC6A-2-2	CFC	2	July 2022	Plant A	Conveyor for trimming	After	Blue	FCS	Pseudomonas fragi	rpoD	>GPA232_44462322_B12 TGAAGTGATGGGCGCAATCGCGCACTTCCCTGGCACGGTTGACCATATTCTCTCCGAGTACACTCGCGTCACCACCGAAG GTGGCCGCCTGTCCGACGTCCTGAGCGGTTATATCGACCCGGACGACGGTATTGCGCCGCCCGCAGCCGAAGTACCTCCT CCTGTCGACACCAAGGTGAAAGCCGAAGGTGATGACGAAGAGGACGACAAGGAAGATTCCGGCGAAGACGAGGAAGAGGT CGAAAGCGGCCCTGATCCGATCATCGCGGCCCAGCGCTTTGGCGCTGTTTCCGATCAGATGGAAATCGCTCGCAAGGCCC TGAAAAAGCACGGTCGCGGCAGCAAGCAGGCAATTGCCGAGCTGGTTGCACTGG…
CFC6A-3-2	CFC	2	July 2022	Plant A	Conveyor for trimming	After	Blue	FCS	Pseudomonas fluorescens	rpoD	>GPA232_44462322_C12 GTGAGGTGATGGGCGCAATCGCGCACTTCCCTGGCACGGTTGACCACATTCTCTCCGAGTACACCCGCGTCCACCACCGA AGGTGGCCGCCTGTCCGACGTCCTGAGCGGTTATATCGACCCGGACGACGGCATTGCGCCGCCTGCTGCCGAAATACCGC CGCCAGTCGATGCGAAGGCCGCGAAAGCGGATGACGACACCGACGACGACGAGGCTGAAGCCAGCACCGACGACGAAGAT GAAGTCGAAAGCGGCCCGGACCCAATTGTTGCGGCCCAGCGTTTCGGTGCGGTTTCCGATCAAATGGAAATCACCCGCAA GGCCTTGAAGAAGCACGGTCGTGGCAACAAGCTGGCAATTGCCGAGCTGGTGGC…
CFC6A-4-2	CFC	2	July 2022	Plant A	Conveyor for trimming	After	Blue	FCS	Pseudomonas fluorescens	rpoD	>GPA232_44462322_D12 TGAATGATGGGCGCAATCGCGCACTTCCCTGGCACGGTTGACCACATTCTCTCCGAGTACACCCGCGTCCACCACCGAAG GTGGCCGCCTGTCCGACGTCCTGAGCGGTTATATCGACCCGGACGACGGCATTGCGCCGCCCGCTGCCGAAATACCGCCG CCAGTCGATGCGAAGGCCGCGAAAGCGGATGACGACACCGACGACGACGAGGCTGAAGCCAGCACCGACGACGAAGATGA AGTCGAAAGCGGCCCGGACCCAATTGTTGCGGCCCAGCGTTTCGGTGCGGTTTCCGATCAAATGGAAATCACCCGCAAGG CCTTGAAGAAGCACGGTCGTGGCAACAAGCTGGCAATTGCCGAGCTGGTGGCCC…
CFC8A-1-2	CFC	2	July 2022	Plant A	Conveyor for trimming table	After	Blue	FCS	Pseudomonas lundensis	rpoD	>GPA232_44462322_E12 GCGAGTGATGGGCGCAATCGCGCACTTCCCTGGCACGGTTGACCATATTCTCTCCGAGTACACTCGCGTCACCACCGAAG GTGGTCGCCTTTCTGACGTCCTGAGCGGTTATATCGACCCGGACGATGGAATTACGCCGCCTGCAGCCGAGGTTCCGCCT CCTGTCGATCCTAAAACGGCCAAGGCCGAAGGTGATGACGAAGAGGAAGAGAAGGACGACGCTACCGATGAAGAGGAAGA GGTCGAAAGCGGCCCCGATCCAATCATCGCGGCACAGCGCTTCGGCGCCGTTTCCGATCAGATGGAAATCACTCGCAAGG CACTGAAGAAGCACGGTCGCGACAGCAAGCAGGCGATTGCTGAGCTGGTTGCCC…
CFC8A-2-2	CFC	2	July 2022	Plant A	Conveyor for trimming table	After	Blue	FCS	Pseudomonas lundensis	rpoD	>GPA232_44462322_F12 GCGAATGATGGGCGCAATCGCGCACTTCCCTGGGCACGGTTGACCATATTCTCTCCGAGTACACTCGCGTCCCCACCGAA GGTGGTCGCCTTTCTGACGTCCTGAGCGGTTATATCGACCCGGACGATGGAATTACGCCGCCTGCAGCCGAGGTTCCGCC TCCTGTCGATCCTAAAACGGCCAAGGCCGAAGGTGATGACGAAGAGGAAGAGAAGGACGACGCTACCGATGAAGAGGAAG AGGTCGAAAGCGGCCCCGATCCAATCATCGCGGCACAGCGCTTCGGCGCCGTTTCCGATCAGATGGAAATCACTCGCAAG GCACTGAAGAAGCACGGTCGCGACAGCAAGCAGGCGATTGCTGAGCTGGTTGCC…
CFC8A-3-2	CFC	2	July 2022	Plant A	Conveyor for trimming table	After	Blue	FCS	Pseudomonas azotoformans	16S rRNA	>GPA233_44462339_D6 AGGAATGGGGCGAAGCCTGATCCAGCCATGCCGCGTGTGTGAAGAAGGTCTTCGGATTGTAAAGCACTTTAAGTTGGGAG GAAGGGTTGTAGATTAATACTCTGCAATTTTGACGTTACCGACAGAATAAGCACCGGCTAACTCTGTGCCAGCAGCCGCG GTAATACAGAGGGTGCAAGCGTTAATCGGAATTACTGGGCGTAAAGCGCGCGTAGGTGGTTTGTTAAGTTGGATGTGAAA TCCCCGGGCTCAACCTGGGAACTGCATTCAAAACTGACTGACTAGAGTATGGTAGAGGGTGGTGGAATTTCCTGTGTAGC GGTGAAATGCGTAGATATAGGAAGGAACACCAGTGGCGAAGGCGACCACCTGGAC…
CFC8A-4-2	CFC	2	July 2022	Plant A	Conveyor for trimming table	After	Blue	FCS	Pseudomonas lundensis	rpoD	>GPA232_44462322_G12 CGAAGTGATGGGCGCAATCGCGCACTTCCCTGGCACGGTTGACCATATTCTCTCCGAGTACACTCGCGTCACCACCGAAG GTGGTCGCCTTTCTGACGTCCTGAGCGGTTATATCGACCCGGACGATGGAATTACGCCGCCTGCAGCCGAGGTTCCGCCT CCTGTCGATCCTAAAACGGCCAAGGCCGAAGGTGATGACGAAGAGGAAGAGAAGGACGACGCTACCGATGAAGAGGAAGA GGTCGAAAGCGGCCCCGATCCAATCATCGCGGCACAGCGCTTCGGCGCCGTTTCCGATCAGATGGAAATCACTCGCAAGG CACTGAAGAAGCACGGTCGCGACAGCAAGCAGGCGATTGCTGAGCTGGTTGCCC…
CFC9A-1-2	CFC	2	July 2022	Plant A	Deskinner	After	Blue	FCS	Pseudomonas fluorescens	rpoD	>GPA232_44462322_H12 ACCGAAGGTGGCCGCCTGTCTGACGTCCTGAGCGGTTATATCGACCCGGACGACGGCATTGCGCCGCCTGCCGCCGAAGT ACCGCCGCCTGTTGATGCGAAAGCCGCAAAAGCGGACGACGACTCCGACGACGACGAAGCTGAAAGCAGCGACGACGAAG AAGAAGCCGAAAGCGGTCCAGACCCGGTCATCGCTGCCCAGCGCTTCGGTGCGGTTTCCGATCAAATGGAAATCACCCGC AAGGCCCTGAAGAAGCACGGTCGTGACAACAAGCAGGCGATTGCAGAGCTGGTGGCCCTGGCTGAGCTGTTCATGCCAAT CAAGCTGGTGCCCAAGCAATTCGAAGGCCTGGTTGAGCGTGTTCGCAGCGCCCT…
CFC1B-1-2	CFC	2	July 2022	Plant A	Transport truck	Before	Black	NFCS	Pseudomonas spp.	rpoD	>GPA232_44462322_C7 GTGAGTGATGGGCGCAATCGCGCACTTCCCAGGCACGGTTGACCACATTCTCTCCGAGTACACTCGCGTCACCACCGAAG GTGGCCGCCTGTCCGACGTCCTGAGCGGTTATATCGACCCGGACGACGGCATTGCGCCACCTGCGGCTGAAATTCCGCCA CCGATCGATGCCAAGGCTGCGAAAGCAGACGACGACACCGACGACGACGAAGCTGAAGCCAGCACCGATGACGAAGAAGA AGTCGAAAGCGGTCCGGATCCGATCATCGCAGCCCAGCGCTTTGGCGCGGTCTCCGATCAGATGGAACTGGCTCGCAAGG CCCTGAAGAAGCACGGTCGCGGCAGCAAGCAGGCAACTGCTGAATTGCTGGCCCT…
CFC1B-2-2	CFC	2	July 2022	Plant A	Transport truck	Before	Black	NFCS	Pseudomonas marginalis	rpoD	>GPA232_44462322_D7 GTGAGTGATGGGCGCAATCGCGCACTTCCCTGGCACGGTTGACCACATTCTCTCCGAGTACCTCGCGTCACCACCGAAGG TGGCCGCCTGTCCGACGTCCTGAGCGGTTATATCGACCCGGACGACGGCATTGCGCCACCTGCTGCCGAAGTACCGCCGC CGGTTGATCCAAAAGCGCCGAAAGCGGACGACGAGACCGACGACGACGAGGCTGAAGCCAGCACCGACGACGAAGAAGAA GTCGAAAGCGGTCCGGACCCGGTCGTCGCTGCCCAGCGTTTCGGTGCGGTTTCCGATCAAATGGAAATCACCCGCAAGGC GCTGAAAAAGCATGGTCGTGGCAACAAGCAGGCCATTGCCGAGCTGTTGGCCCTG…
CFC1B-3-2	CFC	2	July 2022	Plant A	Transport truck	Before	Black	NFCS	Pantoea dispersa	16S rRNA	>GPA233_44462339_E3 TAGAATGGGCGCAAGCCTGATGCAGCCATGCCGCGTGTATGAAGAAGGCCTTCGGGTTGTAAAGTACTTTCAGTGGGGAG GAAGGCGATGGAGTTAATAACTTTTTCGATTGACGTTACCCGCAGAAGAAGCACCGGCTAACTCCGTGCCAGCAGCCGCG GTAATACGGAGGGTGCAAGCGTTAATCGGAATTACTGGGCGTAAAGCGCACGCAGGCGGTCTGTCAAGTCGGATGTGAAA TCCCCGGGCTCAACCTGGGAACTGCATTCGAAACTGGCAGGCTAGAGTCTTGTAGAGGGGGGTAGAATTCCAGGTGTAGC GGTGAAATGCGTAGAGATCTGGAGGAATACCGGTGGCGAAGGCGGCCCCCTGGAC…
CFC1B-4-2	CFC	2	July 2022	Plant A	Transport truck	Before	Black	NFCS	Pseudomonas spp.	rpoD	>GPA232_44462322_E7 GATGTGAGGTCATGGGGGGCTATCTCCATTTCCCGGGTACTGTCGACTACATCCTCGGCGAATACACCCGCGTCACCACC GAAGGTGGTCGCCTGTCCGACGTATTCAGCGGTTACATCGACCCTGACGACAATATCGCCACGCCGTCCGAAGAAGCCCC GCAGCTAGGCGCCAAAAACGCCGCTGCAGCCAAGGACGACGAGGAAGAGGACGAAGAGAAAGACGACAGCGAGGAAGAGG AAGAGACCGAAAGCGGTCCCGACCCAGTCCTCGCCCAGCAGCGCTTCGGCGCCGTGTCCGATCAGCTCGCGATTACCCTC AAAGTGCTCAAGAAGCACGGTCGCAGCCATGCCGAAAGCATTGGCGCGATGCAGG…
CFC2B-1-2	CFC	2	July 2022	Plant A	Transport boxes	Before	Black	NFCS	Pseudomonas spp.	rpoD	>GPA232_44462322_F7 GTGAGTCATGGGCGCCATCGCTCACTTCCCGGGTACTGTCGACTACATCCTCGGCGAATACGACCGTGTCACCTCCGAAG GTGGCCGGCTGTCCGACGTTCTCAGCGGTTACATCGACCCTGACGACAACATCGCCGCACCGACCGAAGAAGTACCGATC CCAGGTGCCAAGGCCGCTGCCGCGAAGGAAGAAAGCGACGACGAAGACGAAGAGAACGCCGATGGCGACGACGAGGAAGA GGCCGAAAGCGGTCCGGATCCGGTCGTTGCCGCCCAGCGTTTCGGTGCGGTCAAGGATCAGCTGGTCGATACCCTCAAAG TGCTGAAGAAGCACGGTCGAGGCCATAAAGACAGCATCGGCGCCATGCAGGCGCT…
CFC2B-2-2	CFC	2	July 2022	Plant A	Transport boxes	Before	Black	NFCS	Pseudomonas putida	rpoD	>GPA232_44462322_G7 GAAGTGATGAGCGCGATCGCGCACTTCCCTGGGCACGGTTGACCATATTCTCTCCGAGTACACTCGCGTCACCACCGAGG GTGGTCGCCTGTCCGACGTTCTGAGCGGTTACATCGACCCGGACGACGGCATTGCGCCGCCGGCCGCCGAAGTTCCGCCG CCGATCGACGCGAAAGCCGCCAAGGCTGACGACGACACCGACGACGATGAAGCTGAATCTTCGGATGACGAAGAAGAAGC CGAAAGCGGTCCGGATCCGGTCATCGCTGCCCAGCGTTTTGGCGCTGTGTCCGATCAGATGGAAATCACCCGCAAGGCCC TGAAAAAGCACGGCCGTCACAACAAGGCAGCGATTGCCGAGTTGCTGGCCCTGGC…
CFC2B-3-2	CFC	2	July 2022	Plant A	Transport boxes	Before	Black	NFCS	Pseudomonas chengduensis	rpoD	>GPA232_44462322_H7 CGAAGTCATGGGGCGCCATCGCTCACTTCCCCGGCACCGTCGACGGCATCCTCGCCGAGTACACCCGCGTCACCACCGAG GGCGGCCGCCTGGCCGAAGTCCTCAGTGGCTACATCGACCCGGATGACGGCAGCGTGCCTGACGAAGCCGCCGCCCCCGT TCCCGTCAAGGAAGGCGCCGCCGCTGAAGCAAGCGACGACGAAGAAGAAGACGAGAGCGGCGACGACGAGGAAGAAGAAG GCGATGGCGGCCCGGACCCGGAAGAAGCGGCTCGCCGTTTCACCGCCGTGGCCGAGCAGCAGGACAAAGTCCTCAAGGCG CTGAAGAAGCATGGTCGTGGCAGCAAGCAGGCCATCGAAGAGCTGGCCACCCTGG…
CFC2B-4-2	CFC	2	July 2022	Plant A	Transport boxes	Before	Black	NFCS	Pseudomonas coleopterorum	rpoD	>GPA232_44462322_A8 TGAGGTGATGGGCGCGATCGCGCACTTCCCCGGCACGGTCGAGCACATCCTTAGCGAATACGACCGCGTAACCACCGAGG GTGGTCGCCTGTCCGACGTGCTCAGCGGCTACATCGATCCGGACGACGGCATTGCGCCGCCGGCCGAGGTGCCGCCACCG GTCGAGAAACCGGCCGACAAGGCCGACGCCAAGGATGACGACGAAGAAGAAAGCGACAGCGACGACGAGGAAGAGACCGA GAGTGGTCCCGATCCGGTCGTGGCCCAGCAGCGTTTCGGCGCCGTGTCCGATCAACTCGCCGTTACCCTGAAAGCGCTGA AGAAGCATGGCCGTCACAGCAAGCAAGGCATCGCCGAGATGCTCGCGCTGGCCGA…
CFC3B-1-2	CFC	2	July 2022	Plant A	Plucking machine	Before	Black	NFCS	Aeromonas caviae	gyrB	>GVR202_46192029_46192029 ATTCCGAACAGCTGCTGCTGACCAATCCGCCGCAACGGTCATGTTTACTAGCAGACCTATCACCTGGGCGAGCCGCAGGC ACCCCTCAAGCAGATTGGTGACAGCACCGGCACCGGGACCGAAGTTCGCTTCTGGCCGAGCCCGACCATCTTCAGCGACA CCCTGTTCCACTACGAAATCCTGGCCAAGCGTCTGCGCGAGCTCTCCTTCCTCAACTCCGGCGTCTCCATCCGTCTGATG GACGAGCGTGACGGCCGCGAGGCGCACTTCTGCTACGAAGGGGGCATCAAGGCCTTCGTCGAGTACCTGAACCAGAACAA GACCCCGATCCATCCCAAGGTGTTCCACTTCACCACAGAGCAGGACGGC…
CFC3B-2-2	CFC	2	July 2022	Plant A	Plucking machine	Before	Black	NFCS	Pseudomonas aeruginosa	rpoD	>GPA232_44462322_C8 CGAGTGATGAGCGCCATCGCCCAGTTCCCGGGCACGGTGGACAGCATCCTGGCCGACTACAATCGCATCGTCGCCGAAGG CGGTCGCCTCTCCGACGTCCTCAGCGGCTATATCGATCCCGATGACGGCAGCCTGCCCGCCGAAGAGGTGGAGCCGGTCA ACCTGAAGGACGATTCCGCCGACTCGAAAGAGAAGGACGACGAGGAAGAAGAAAGCGACGACAGCAGCGACAGCGACGAC GAAGGCGACGGCGGTCCGGATCCGGAAGAAGCCCGCCTGCGTTTCACCGCGGTCTCCGAGCAGCTCGACAAGGCCAAGAA GGCCCTGAAGAAGCACGGTCGCGGCAGCAAGCAGGCCACCGCCGAACTCACCGGC…
CFC3B-3-2	CFC	2	July 2022	Plant A	Plucking machine	Before	Black	NFCS	Aeromonas caviae	gyrB	>GVR203_46192036_46192036 ACTTTCCGACAGCTGCTGCTGACATCCGCCGCAACGGTCATGTCTACGAGCAGACCTATCACCTGTGGCGAGCCGCAGGC CCCCCTCAAGCAGATTGGTGACAGCACCGGCACCGGGACCGAAGTTCGCTTCTGGCCGAGCCCGACCATCTTCAGCGACA CCCTGTTCCACTACGAGATCCTGGCCAAGCGTCTGCGCGAGCTCTCCTTCCTCAACTCCGGCGTCTCCATCCGTCTGATG GACGAGCGTGACGGCCGCGAGGCGCACTTCTGCTACGAAGGGGGCATCAAGGCCTTCGTCGAGTACCTGAACCAGAACAA GACCCCGATCCACCCCAAGGTGTTCCACTTCACCACCGAGCAGGACGGC…
CFC3B-4-2	CFC	2	July 2022	Plant A	Plucking machine	Before	Black	NFCS	Aeromonas caviae	gyrB	>GVR204_46192043_46192043 TGGGAAGCGCTTTCGAAAGCTGCTGCTGACCATCCGCCGCAACGGTCATGTCTACGAGCAGACCTATCACCTGGGCGAGC CGCAGGCACCCCTCAAGCAGATTGGTGACAGCACCGGCACCGGGACCGAAGTTCGCTTCTGGCCGAGCCCGACCATCTTC AGTGACACCCTGTTCCACTACGAGATCCTGGCCAAGCGCCTGCGCGAGCTATCCTTCCTCAACTCCGGCGTCTCCATCCG TCTGATGGACGAGCGTGATGGCCGCGAGGCGCACTTCTGCTACGAAGGGGGCATCAAGGCCTTCGTCGAGTACCTGAACC AGAACAAGACCCCGATCCACCCCAAGGTGTTCCACTTCACCACAGAGCA…
CFC4B-1-2	CFC	2	July 2022	Plant A	Organ extraction	Before	Grey	FCS	Proteus mirabilis	16S rRNA	>GPA233_44462339_F3 AAGCATGGGGCGCAAGCCTGATGCAGCCATGCCGCGTGTATGAAGAAGGCCTTAGGGTTGTAAAGTACTTTCAGCGGGGA GGAAGGTGATAAGGTTAATACCCTTGTCAATTGACGTTACCCGCAGAAGAAGCACCGGCTAACTCCGTGCCAGCAGCCGC GGTAATACGGAGGGTGCAAGCGTTAATCGGAATTACTGGGCGTAAAGCGCACGCAGGCGGTCAATTAAGTCAGATGTGAA AGCCCCGAGCTTAACTTGGGAATTGCATCTGAAACTGGTTGGCTAGAGTCTTGTAGAGGGGGGTAGAATTCCACGTGTAG CGGTGAAATGCGTAGAGATGTGGAGGAATACCGGTGGCGAAGGCGGCCCCCTGGA…
CFC4B-2-2	CFC	2	July 2022	Plant A	Organ extraction	Before	Grey	FCS	Pseudomonas rhodesiae	rpoD	>GPA232_44462322_F8 TGAAGTGATGGGCGCAATCGCGCACTTCCCAGGCACGGTTGACCACATTCTCTCCGAGTACACCCGTGTGACCACCGAAG GTGGCCGCCTCTCCGACGTCCTGAGCGGTTACATCGACCCGGATGACGGCATTGCGCCGCCTGCCGCCGAAGTGCCACCG CCTGTCGATGCGAAAGCCGCGAAAGCCGACGACGATTCCGATGACGACGATGCTGAAGCCAGCAGCGACGATGAAGAAGA AGTCGAAAGCGGTCCGGACCCGATCATCGCTGCCCAGCGCTTCGGTGCGGTTTCCGATCAAATGGAAATCACCCGCAAGG CCCTGAAAAAGCACGGTCGCGCCAACAAGCAGGCCATTGCTGAGCTGCTGGCATT…
CFC4B-3-2	CFC	2	July 2022	Plant A	Organ extraction	Before	Grey	FCS	Pseudomonas putida	rpoD	>GPA232_44462322_G8 GAAGTGTGAGCGCGATCGCGCACTTCCCTGGGCACGGTTGACCATATTCTCTCCGAGTACACTCGCGTCACCACCGAGGG TGGTCGCCTGTCCGACGTTCTGAGCGGTTACATCGACCCGGACGACGGCATTGCGCCGCCGGCCGCCGAAGTTCCGCCGC CGATCGACGCGAAAGCCGCCAAGGCTGACGACGACACCGACGACGATGAAGCTGAATCTTCGGATGACGAAGAAGAAGCC GAAAGCGGTCCGGATCCGGTCATCGCTGCCCAGCGTTTTGGCGCTGTGTCCGATCAGATGGAAATCACCCGCAAGGCCCT GAAAAAGCACGGCCGTCACAACAAGGCAGCGATTGCCGAGTTGCTGGCCCTGGCC…
CFC4B-4-2	CFC	2	July 2022	Plant A	Organ extraction	Before	Grey	FCS	Pseudomonas spp.	rpoD	>GPA232_44462322_H8 TCGTGAAGTGATGGGCGCAATTGCGCACTTCCCTGGCACGGTTGACCATATTCTCTCCGAGTACACCCGCGTTACCACCG AAGGTGGCCGCCTGTCCGACGTGCTGAGTGGCTACATCGACCCGGACGACGGCATTGCGCCGCCTGCCGCCGAAGTGCCG CCACCAGTCGATGCCAAGGCTGCGAAAGCGGACGACGACTCCGAAGACGACGACGCTGAAGCCAGCGGCGACGACGAAGA TGAAGTTGAAAGCGGTCCAGACCCAATCGTCGCTGCCCAACGTTTCGGTGCGGTTTCCGATCAAATGGAAATCACCCGCA AGGCCCTGAAAAAGCACGGTCGCGCCAACAAGCAGGCAATCGCCGAGCTGCTGGC…
CFC5B-1-2	CFC	2	July 2022	Plant A	Fat suction unit	Before	Grey	FCS	Pseudomonas yamanorum	rpoD	>GPA232_44462322_A9 TCGTGAAGTGATGGGCGCAATCGCGCACTTCCCAGGCACGGTTGACCACATTCTCTCCGAGTACACTCGCGTCACCACCG AAGGTGGCCGCCTGTCCGACGTCCTGAGCGGTTATATCGACCCGGACGACGGCATTGCGCCACCTGCGGCTGAAGTTCCT CCACCTATCGATGCCAAGGCTGCCAAAGCAGACGACGACACCGACGATGAAGAAGCTGAAGCCAGCACCGACGACGAAGA AGAAGTCGAAAGCGGTCCGGATCCGATCATCGCAGCCCAGCGCTTTGGCGCGGTCTCCGATCAGATGGAGCTGGCTCGCA AGGCCCTGAAGAAGCACGGTCGCGGCAGCAAGCAGGCAACTGCTGAATTGCTGGC…
CFC5B-2-2	CFC	2	July 2022	Plant A	Fat suction unit	Before	Grey	FCS	Serratia liquefaciens	16S rRNA	>GPA233_44462339_G3 AAGCATGGGGCGCAAGCCTGATGCAGCCCATGCCGCGTGTGTGAAGAAGGCCTTCGGGTTGTAAAGCACTTTCAGCGAGG AGGAAGGGTTCAGTGTTAATAGCACTGTTCATTGACGTTACTCGCAGAAGAAGCACCGGCTAACTCCGTGCCAGCAGCCG CGGTAATACGGAGGGTGCAAGCGTTAATCGGAATTACTGGGCGTAAAGCGCACGCAGGCGGTTTGTTAAGTCAGATGTGA AATCCCCGCGCTTAACGTGGGAACTGCATTTGAAACTGGCAAGCTAGAGTCTTGTAGAGGGGGGTAGAATTCCAGGTGTA GCGGTGAAATGCGTAGAGATCTGGAGGAATACCGGTGGCGAAGGCGGCCCCCTGG…
CFC5B-3-2	CFC	2	July 2022	Plant A	Fat suction unit	Before	Grey	FCS	Stenotrophomonas maltophilia	16S rRNA	>GPA233_44462339_H3 ATGGAATGGGGCGCAGCCTGATCCAGCCATACCGCGTGGGTGAAGAAGGCCTTCGGGTTGTAAAGCCCTTTTGTTGGGAA AGAAATCCAGCCGGCTAATACCTGGTTGGGATGACGGTACCCAAAGAATAAGCACCGGCTAACTTCGTGCCAGCAGCCGC GGTAATACGAAGGGTGCAAGCGTTACTCGGAATTACTGGGCGTAAAGCGTGCGTAGGTGGTTATTTAAGTCCGTTGTGAA AGCCCTGGGCTCAACCTGGGAACTGCAGTGGATACTGGATGACTAGAATGTGGTAGAGGGTAGCGGAATTCCTGGTGTAG CAGTGAAATGCGTAGAGATCAGGAGGAACATCCATGGCGAAGGCAGCTACCTGGA…
CFC5B-4-2	CFC	2	July 2022	Plant A	Fat suction unit	Before	Grey	FCS	Ewingella americana	16S rRNA	>GPA233_44462339_A4 GAAGCATGGGGCGCAAGCCTGATGCAGCCATGCCGCGTGTGTGAAGAAGGCCTTCGGGTTGTAAAGCACTTTCAGCGAGG AGGAAGGCGTTAAGGTTAATAACCTTGGCGATTGACGTTACTCGCAGAAGAAGCACCGGCTAACTCCGTGCCAGCAGCCG CGGTAATACGGAGGGTGCAAGCGTTAATCGGAATTACTGGGCGTAAAGCGCACGCAGGCGGTTTGTTAAGTCAGATGTGA AATCCCCGAGCTTAACTTGGGAACTGCATTTGAAACTGGCAAGCTAGAGTCTTGTAGAGGGGGGTAGAATTCCAGGTGTA GCGGTGAAATGCGTAGAGATCTGGAGGAATACCGGTGGCGAAGGCGGCCCCCTGG…
CFC6B-1-2	CFC	2	July 2022	Plant A	Conveyor for trimming	Before	Blue	FCS	Serratia liquefaciens	16S rRNA	>GPA233_44462339_B4 GAAGCATGGGCGCAAGCCTGATGCAGCCATGCCGCGTGTGTGAAGAAGGCCTTCGGGTTGTAAAGCACTTTCAGCGAGGA GGAAGGGTTCAGTGTTAATAGCACTGTTCATTGACGTTACTCGCAGAAGAAGCACCGGCTAACTCCGTGCCAGCAGCCGC GGTAATACGGAGGGTGCAAGCGTTAATCGGAATTACTGGGCGTAAAGCGCACGCAGGCGGTTTGTTAAGTCAGATGTGAA ATCCCCGCGCTTAACGTGGGAACTGCATTTGAAACTGGCAAGCTAGAGTCTTGTAGAGGGGGGTAGAATTCCAGGTGTAG CGGTGAAATGCGTAGAGATCTGGAGGAATACCGGTGGCGAAGGCGGCCCCCTGGA…
CFC6B-2-2	CFC	2	July 2022	Plant A	Conveyor for trimming	Before	Blue	FCS	Pseudomonas spp.	rpoD	>GPA232_44462322_B9 TGAATGTGAGCGCAATCGCGCACTTCCCTGGCACGGTTGACCACATTCTCTCCGAGTACACTCGCGTCACCACCGAAGGT GGCCGCCTGTCCGACGTTCTGAGCGGTTATATCGACCCGGACGACGGTATTACGCCACCTGCCGCCGAAGTTCCGCCACC TGTCGACGCCAAAGCTGCTAAAGCTGACGACGACAGCGAGGATGACGACGCCGAATCTTCAGACGATGAAGAAGAAGCTG AAAGCGGTCCAGATCCGATCATTGCCGCCCAGCGTTTTGGTGCCGTCTCTGATCAGATGGAAATCACTCGCAAAGCGCTG AAAAAGCACGGCCGCGCTAGCAAGCAAGCCATCATCGAACTGGTTGCCCTGGCTG…
CFC6B-3-2	CFC	2	July 2022	Plant A	Conveyor for trimming	Before	Blue	FCS	Pseudomonas putida	rpoD	>GPA232_44462322_C9 GAAGTGATGAGCGCGATCGCGCACTTCCCTGGGCACGGTTGACCATATTCTCTCCGAGTACACTCGCGTCACCACCGAGG GTGGTCGCCTGTCCGACGTTCTGAGCGGTTACATCGACCCGGACGACGGCATTGCGCCGCCGGCCGCCGAAGTTCCGCCG CCGATCGACGCGAAAGCCGCCAAGGCTGACGACGACACCGACGACGATGAAGCTGAATCTTCGGATGACGAAGAAGAAGC CGAAAGCGGTCCGGATCCGGTCATCGCTGCCCAGCGTTTTGGCGCTGTGTCCGATCAGATGGAAATCACCCGCAAGGCCC TGAAAAAGCACGGCCGTCACAACAAGGCAGCGATTGCCGAGTTGCTGGCCCTGGC…
CFC6B-4-2	CFC	2	July 2022	Plant A	Conveyor for trimming	Before	Blue	FCS	Pseudomonas spp.	rpoD	>GPA232_44462322_D9 GAAGTGATGAGCGCAATCGCGCACTTCCCTGGGCACGGTTGACCACATTCTCTCCGAGTACACTCGCGTCACCACCGAAG GTGGCCGCCTGTCCGACGTTCTGAGCGGTTATATCGACCCGGACGACGGTATTACGCCACCTGCCGCAGAAGTTCCGCCA CCTGTCGACGCCAAAGCGGCTAAAGCTGACGACGACAGCGACGATGACGACGCAGAATCTTCAGACGATGAAGAAGAAGC TGAAAGCGGTCCAGATCCGGTCATTGCCGCCCAGCGTTTTGGTGCCGTCTCTGATCAGATGGAAATCACTCGCAAGGCGC TGAAAAAGCACGGTCGCGACAGCAAGCAAGCCATCATCGAACTGGTTGCCCTGGC…
CFC7B-1-2	CFC	2	July 2022	Plant A	Conveyor for multi-head weigher	Before	Blue	FCS	Pseudomonas fragi	rpoD	>GPA232_44462322_E9 CGTGAAGTGATGGGCGCAATCGCGCACTTCCCAGGCACGGTTGACCATATTCTCTCCGAGTACACTCGCGTCACCACCGA AGGTGGCCGCCTGTCCGACGTTCTGAGCGGTTATATCGACCCGGACGACGGTATTGCGCCGCCCGCAGCCGAAGTGCCGC CTCCTGTCGACCCCAAGGTGAAAGCCGAAGGTGATGACGAAGAGGACGACAAGGAAGAGTCCAGCGAAGACGAGGAAGAG GTCGAAAGCGGCCCTGATCCGATCATCGCGGCCCAGCGTTTTGGCGCTGTTTCCGATCAGATGGAAATCGCTCGCAAGGC CCTGAAAAAGCACGGTCGTGGCAGCAAGCAGGCAATTGCCGAGCTGGTTGCACTG…
CFC7B-2-2	CFC	2	July 2022	Plant A	Conveyor for multi-head weigher	Before	Blue	FCS	Pseudomonas fragi	rpoD	>GPA232_44462322_F9 TGAAGTGTGGGCGCAATCGCGCACTTCCCTGGCACGGTTGACCATATTCTCTCCGAGTACACTCGCGTCACCACCGAAGG TGGCCGCCTGTCCGACGTTCTGAGCGGTTATATCGACCCGGACGACGGTATTGCGCCGCCCGCAGCCGAAGTACCTCCTC CTGTCGACACCAAGGTGAAAGCCGAAGGTGATGACGAAGAGGACGACAAGGAAGATTCCGGCGAAGACGAGGAAGAGGTC GAAAGCGGCCCTGATCCGATCATCGCGGCCCAGCGCTTTGGCGCTGTTTCCGATCAGATGGAAATCGCTCGCAAGGCCCT GAAAAAGCACGGTCGCGGCAGCAAGCAGGCAATTGCCGAGCTGGTTGCACTGGCT…
CFC7B-3-2	CFC	2	July 2022	Plant A	Conveyor for multi-head weigher	Before	Blue	FCS	Pseudomonas spp.	rpoD	>GPA232_44462322_G9 TGAAGTGATGGGCGCAATCGCGCACTTCCCAGGCACGGTTGACCATATTCTCTCCGAGTACACTCGCGTCACCACCGAAG GTGGCCGCCTGTCCGACGTTCTGAGCGGTTATATCGACCCGGACGACGGTATTGCGCCGCCCGCAGCCGAAGTGCCGCCT CCTGTCGACCCCAAGGTGAAAGCCGAAGGTGATGACGAAGAGGACGACAAGGAAGAGTCCAGCGAAGACGAGGAAGAGGT CGAAAGCGGCCCTGATCCGATCATCGCGGCCCAGCGTTTTGGCGCTGTTTCCGATCAGATGGAAATCGCTCGCAAGGCCC TGAAAAAGCACGGTCGTGGCAGCAAGCAGGCAATTGCCGAGCTGGTTGCACTGGC…
CFC7B-4-2	CFC	2	July 2022	Plant A	Conveyor for multi-head weigher	Before	Blue	FCS	Pseudomonas fragi	rpoD	>GPA232_44462322_H9 GAAGGGGATGGGCGCAATCGCGCACTTCCCAGGCACGGTTGACCATATTCTCTCCGAGTACACTCGCGTCACCACCGAAG GTGGCCGCCTGTCCGACGTTCTGAGCGGTTATATCGACCCGGACGACGGTATTGCGCCGCCCGCAGCCGAAGTGCCGCCT CCTGTCGACCCCAAGGTGAAAGCCGAAGGTGATGACGAAGAGGACGACAAGGAAGAGTCCAGCGAAGACGAGGAAGAGGT CGAAAGCGGCCCTGATCCGATCATCGCGGCCCAGCGTTTTGGCGCTGTTTCCGATCAGATGGAAATCGCTCGCAAGGCCC TGAAAAAGCACGGTCGTGGCAGCAAGCAGGCAATTGCCGAGCTGGTTGCACTGGC…
CFC8B-1-2	CFC	2	July 2022	Plant A	Conveyor for trimming table	Before	Blue	FCS	Pseudomonas spp.	rpoD	>GPA232_44462322_A10 TGAAGTGTGAGCGCAATCGCGCACTTCCCTGGGCACGGTTGACCATATTCTCTCCGAGTACACTCGCGTCACCACCGAAG GTGGTCGCCTGTCCGACGTCCTGAGCGGTTATATCGACCCGGACGACGGCATTGCGCCGCCTGCAGCGGAAGTGCCGCCG CCGATCGACGCGAAAGCGGCGAAGGCCGACGACGATACCGACGACGATGAAGCCGAATCTTCCGATGACGAAGAAGAAGC CGAAAGCGGTCCGGATCCGGTTATCGCTGCCCAGCGTTTCGGCGCTGTGTCCGATCAGATGGAAATCACTCGCAAGGCCC TGAAAAAGCACGGTCGTCACAACAAGGCAGCGATTGCCGAGTTGCTGGCCCTGG…
CFC8B-2-2	CFC	2	July 2022	Plant A	Conveyor for trimming table	Before	Blue	FCS	Shewanella putrefaciens	16S rRNA	>GPA233_44462339_C4 GTAGAATGGGGGAAACCCTGATGCAGCCCATGCCGCGTGTGTGAAGAAGGCCTTCGGGTTGTAAAGCACTTTCAGTAGGG AGGAAAGGGTGTAGCTTAATACGCTATATCTGTGACGTTACCTACAGAAGAAGGACCGGCTAACTCCGTGCCAGCAGCCG CGGTAATACGGAGGGTCCGAGCGTTAATCGGAATTACTGGGCGTAAAGCGTGCGCAGGCGGTTTGTTAAGCGAGATGTGA AAGCCCTGGGCTCAACCTAGGAATAGCATTTCGAACTGGCGAACTAGAGTCTTGTAGAGGGGGGTAGAATTCCAGGTGTA GCGGTGAAATGCGTAGAGATCTGGAGGAATACCGGTGGCGAAGGCGGCCCCCTGG…
CFC8B-3-2	CFC	2	July 2022	Plant A	Conveyor for trimming table	Before	Blue	FCS	Serratia liquefaciens	16S rRNA	>GPA233_44462339_D4 AGGAAGGGGCGCAAGCCTGATGCAGCCATGCCGCGTGTGTGAAGAAGGCCTTCGGGTTGTAAAGCACTTTCAGCGAGGAG GAAGGGTTCTGTGTTAATAGCACTGTGCATTGACGTTACTCGCAGAAGAAGCACCGGCTAACTCCGTGCCAGCAGCCGCG GTAATACGGAGGGTGCAAGCGTTAATCGGAATTACTGGGCGTAAAGCGCACGCAGGCGGTTTGTTAAGTCAGATGTGAAA TCCCCGCGCTTAACGTGGGAACTGCATTTGAAACTGGCAAGCTAGAGTCTTGTAGAGGGGGGTAGAATTCCAGGTGTAGC GGTGAAATGCGTAGAGATCTGGAGGAATACCGGTGGCGAAGGCGGCCCCCTGGAC…
CFC8B-4-2	CFC	2	July 2022	Plant A	Conveyor for trimming table	Before	Blue	FCS	Shewanella putrefaciens	16S rRNA	>GPA233_44462339_E4 AGCAGGGGGGAAACCCTGATGCAGCCCATGCCGCGTGTGTGAAGAAGGCCTTCGGGTTGTAAAGCACTTTCAGTAGGGAG GAAAGGGTGTAGCTTAATACGCTATATCTGTGACGTTACCTACAGAAGAAGGACCGGCTAACTCCGTGCCAGCAGCCGCG GTAATACGGAGGGTCCGAGCGTTAATCGGAATTACTGGGCGTAAAGCGTGCGCAGGCGGTTTGTTAAGCGAGATGTGAAA GCCCTGGGCTCAACCTAGGAATAGCATTTCGAACTGGCGAACTAGAGTCTTGTAGAGGGGGGTAGAATTCCAGGTGTAGC GGTGAAATGCGTAGAGATCTGGAGGAATACCGGTGGCGAAGGCGGCCCCCTGGAC…
CFC9B-1-2	CFC	2	July 2022	Plant A	Deskinner	Before	Blue	FCS	Pseudomonas fluorescens	rpoD	>GPA232_44462322_B10 TCACCTCCGAAGGTGGCCGCCTGTCCGACGTCCTGAGCGGTTATATCGACCCGGACGACGGCATTGCGCCGCCTGCCGCC GAAGTACCGCCGCCTGTTGATGCGAAAGCCGCAAAAGCGGACGACGACTCCGACGACGACGAAGCTGAAAGCAGCGACGA CGAAGAAGAAGCCGAAAGCGGTCCAGACCCGGTCATCGCGGCCCAGCGCTTCGGTGCGGTTTCCGATCAAATGGAAATCA CCCGCAAGGCCCTGAAGAAGCACGGTCGCGGCAACAAGCAGGCAATTGCCGAGCTGGTGGCCCTGGCTGAGCTGTTCATG CCGATCAAGCTGGTGCCCAAGCAATTCGAAGGCCTGGTTGAGCGTGTTCGCAGT…
CFC9B-2-2	CFC	2	July 2022	Plant A	Deskinner	Before	Blue	FCS	Hafnia paralvei	16S rRNA	>GPA233_44462339_F4 GAAGCATGGGCGCAAGCCTGATGCAGCCATGCCGCGTGTATGAAGAAGGCCTTCGGGTTGTAAAGTACTTTCAGCGAGGA GGAAGGCATTAAGGTTAATAACCTTGGTGATTGACGTTACTCGCAGAAGAAGCACCGGCTAACTCCGTGCCAGCAGCCGC GGTAATACGGAGGGTGCAAGCGTTAATCGGAATTACTGGGCGTAAAGCGCACGCAGGCGGTTTGTTAAGTCAGATGTGAA ATCCCCGAGCTTAACTTGGGAACTGCATTTGAAACTGGCAAGCTAGAGTCTTGTAGAGGGGGGTAGAATTCCAGGTGTAG CGGTGAAATGCGTAGAGATCTGGAGGAATACCGGTGGCGAAGGCGGCCCCCTGGA…
CFC9B-3-2	CFC	2	July 2022	Plant A	Deskinner	Before	Blue	FCS	Pseudomonas azotoformans	16S rRNA	>GPA233_44462339_G4 AGGAAGGGGCGAAGCCTGATCCAGCCATGCCGCGTGTGTGAAGAAGGTCTTCGGATTGTAAAGCACTTTAAGTTGGGAGG AAGGGTTGTAGATTAATACTCTGCAATTTTGACGTTACCGACAGAATAAGCACCGGCTAACTCTGTGCCAGCAGCCGCGG TAATACAGAGGGTGCAAGCGTTAATCGGAATTACTGGGCGTAAAGCGCGCGTAGGTGGTTTGTTAAGTTGGATGTGAAAT CCCCGGGCTCAACCTGGGAACTGCATTCAAAACTGACTGACTAGAGTATGGTAGAGGGTGGTGGAATTTCCTGTGTAGCG GTGAAATGCGTAGATATAGGAAGGAACACCAGTGGCGAAGGCGACCACCTGGACT…
CFC9B-4-2	CFC	2	July 2022	Plant A	Deskinner	Before	Blue	FCS	Pseudomonas fluorescens	rpoD	>GPA232_44462322_C10 CACCACCGAAGGTGGCCGCCTGTCCGACGTCCTGAGCGGTTATATCGACCCGGACGACGGCATTGCGCCGCCTGCCGCCG AAGTACCGCCGCCTGTTGATGCGAAAGCCGCAAAAGCGGACGACGACTCCGACGACGACGAAGCTGAAAGCAGCGACGAC GAAGAAGAAGCCGAAAGCGGTCCAGACCCGGTCATCGCGGCCCAGCGCTTCGGTGCGGTTTCCGATCAAATGGAAATCAC CCGCAAGGCCCTGAAGAAGCACGGTCGCGGCAACAAGCAGGCAATTGCCGAGCTGGTGGCCCTGGCTGAGCTGTTCATGC CGATCAAGCTGGTGCCCAAGCAATTCGAAGGCCTGGTTGAGCGTGTTCGCAGTG…
CFC10B-1-2	CFC	2	July 2022	Plant A	Inside brining vessel	Before	Yellow	FCS	Serratia quinivorans	16S rRNA	>GPA233_44462339_H4 GAGCAGGGGCGCAAGCCTGATGCAGCCATGCCGCGTGTGTGAAGAAGGCCTTCGGGTTGTAAAGCACTTTCAGCGAGGAG GAAGGGTGGTGTGTTAATAGCGCATCACATTGACGTTACTCGCAGAAGAAGCACCGGCTAACTCCGTGCCAGCAGCCGCG GTAATACGGAGGGTGCAAGCGTTAATCGGAATTACTGGGCGTAAAGCGCACGCAGGCGGTTTGTTAAGTCAGATGTGAAA TCCCCGCGCTTAACGTGGGAACTGCATTTGAAACTGGCAAGCTAGAGTCTTGTAGAGGGGGGTAGAATTCCAGGTGTAGC GGTGAAATGCGTAGAGATCTGGAGGAATACCGGTGGCGAAGGCGGCCCCCTGGAC…
CFC10B-2-2	CFC	2	July 2022	Plant A	Inside brining vessel	Before	Yellow	FCS	Hafnia paralvei	16S rRNA	>GPA233_44462339_A5 AGAATGGGGCGCAAGCCTGATGCAGCCATGCCGCGTGTATGAAGAAGGCCTTCGGGTTGTAAAGTACTTTCAGCGAGGAG GAAGGCATTAAGGTTAATAACCTTGGTGATTGACGTTACTCGCAGAAGAAGCACCGGCTAACTCCGTGCCAGCAGCCGCG GTAATACGGAGGGTGCAAGCGTTAATCGGAATTACTGGGCGTAAAGCGCACGCAGGCGGTTTGTTAAGTCAGATGTGAAA TCCCCGAGCTTAACTTGGGAACTGCATTTGAAACTGGCAAGCTAGAGTCTTGTAGAGGGGGGTAGAATTCCAGGTGTAGC GGTGAAATGCGTAGAGATCTGGAGGAATACCGGTGGCGAAGGCGGCCCCCTGGAC…
CFC10B-3-2	CFC	2	July 2022	Plant A	Inside brining vessel	Before	Yellow	FCS	Hafnia paralvei	16S rRNA	>GPA233_44462339_B5 TGCATTGGGCGCAAGCCTGATGCAGCCATGCCGCGTGTATGAAGAAGGCCTTCGGGTTGTAAAGTACTTTCAGCGAGGAG GAAGGCATTAAGGTTAATAACCTTGGTGATTGACGTTACTCGCAGAAGAAGCACCGGCTAACTCCGTGCCAGCAGCCGCG GTAATACGGAGGGTGCAAGCGTTAATCGGAATTACTGGGCGTAAAGCGCACGCAGGCGGTTTGTTAAGTCAGATGTGAAA TCCCCGAGCTTAACTTGGGAACTGCATTTGAAACTGGCAAGCTAGAGTCTTGTAGAGGGGGGTAGAATTCCAGGTGTAGC GGTGAAATGCGTAGAGATCTGGAGGAATACCGGTGGCGAAGGCGGCCCCCTGGAC…
CFC11B-1-2	CFC	2	July 2022	Plant A	Conveyor to filling machine	Before	Red	FCS	Serratia liquefaciens	16S rRNA	>GPA233_44462339_C5 GGAGCATGGGCGCAAGCCTGATGCAGCCATGCCGCGTGTGTGAAGAAGGCCTTCGGGTTGTAAAGCACTTTCAGCGAGGA GGAAGGGTTCAGTGTTAATAGCACTGTTCATTGACGTTACTCGCAGAAGAAGCACCGGCTAACTCCGTGCCAGCAGCCGC GGTAATACGGAGGGTGCAAGCGTTAATCGGAATTACTGGGCGTAAAGCGCACGCAGGCGGTTTGTTAAGTCAGATGTGAA ATCCCCGCGCTTAACGTGGGAACTGCATTTGAAACTGGCAAGCTAGAGTCTTGTAGAGGGGGGTAGAATTCCAGGTGTAG CGGTGAAATGCGTAGAGATCTGGAGGAATACCGGTGGCGAAGGCGGCCCCCTGGA…
CFC11B-2-2	CFC	2	July 2022	Plant A	Conveyor to filling machine	Before	Red	FCS	Pseudomonas alkylphenolica	rpoD	>GPA232_44462322_D10 TGAAGTGTGGGCGCCATTGCGCACTTCCCGGGCACCGTCGACTACATCCTCGGCGAATACGACCGCGTCACCACCGAAGG TGGCCGTCTGTCCGACGTGCTCAGTGGCTACATCGACCCGGATGACGGCATCGCGCCGCCGGCCGAAGTACCGCCGCCTG TCGATCCGAAAGCCCCGGCCAAGGCCGATGCGGACGACGACGAGGAAGAAGAGAAGGAAGGCGCCAGCGATGAAGAGGAC GAGGTCGAAAGCGGCCCCGATCCGGTCGTCGCCCAGCAGCGTTTCGGCGCTGTCGCCGACCAGCTGGAAGCAACCGCCAA GGTCCTGAAGAAGCACGGTCGCCACAGCAAGCAAGGTATTGCCGAGCTGCTGCA…

## Sheet: Table A2
Supplementary material, Table A2
Table A2: List over 266 bacterial isolates sampled from plant A and 207 isolates from plant B divided into bacterial group, genus and specie.
Chicken processing plant	Bacterial group	No. of isolates	Bacterial genus	No. of isolates	Bacterial specie	No. of isolates	Chicken processing plant	Bacterial group	No. of isolates	Bacterial genus	No. of isolates	Bacterial specie	No. of isolates
Plant A	Pseudomonas	103	Pseudomonas	103	Enterococcus faecalis	37	Plant B	Enterobacterales	96	Enterococcus	44	Enterococcus faecalis	41
	Enterobacterales	71	Enterococcus	69	Escherichia coli	30		Enterococcus	44	Pseudomonas	42	Escherichia coli	39
	Enterococcus	69	Escherichia	31	Pseudomonas fluorescens	22		Pseudomonas	42	Escherichia	40	Citrobacter freundii	13
	Other	23	Serratia	10	Enterococcus faecium	22		Other	25	Aeromonas	20	Pseudomonas aeruginosa	12
			Hafnia	9	Pseudomonas spp.	12				Citrobacter	19	Aeromonas veronii	10
			Aeromonas	7	Pseudomonas lundensis	12				Serratia	9	Pseudomonas koreensis	8
			Proteus	6	Pseudomonas putida	8				Klebsiella	6	Pseudomonas fluorescens	6
			Acinetobacter	5	Serratia liquefaciens	7				Enterobacter	5	Aeromonas media	6
			Klebsiella	5	Pseudomonas fragi	6				Lelliottia	5	Pseudomonas mosselii	5
			Shewanella	3	Acinetobacter baumannii	5				Raoultella	4	Enterobacter kobei	5
			Citrobacter	2	Aeromonas caviae	5				Mammaliicoccus	3	Citrobacter braakii	5
			Pediococcus	2	Pseudomonas spp.	5				Buttiauxella	3	Raoultella terrigena	4
			Streptococcus	2	Hafnia paralvei	5				Shigella	2	Serratia liquefaciens	4
			Morganella	2	Enterococcus hirae	5				Vagococcus	2	Klebsiella michiganensis	4
			Comamonas	1	Klebsiella michiganensis	5				Yersinia	2	Pseudomonas soli	4
			Enterobacter	1	Pseudomonas coleopterorum	4				Hafnia	1	Mammaliicoccus sciuri	3
			Pantoea	1	Proteus mirabilis	4						Lelliottia jeotgali	3
			Stenotrophomonas	1	Hafnia alvei	4						Serratia marcescens	3
			Ewingella	1	Shewanella putrefaciens	3						Shigella dysenteriae	2
			Raoultella	1	Pseudomonas poae	3						Vagococcus fluvialis	2
			Listeria	1	Pseudomonas qingdaonensis	3						Yersinia enterocolitica	2
			Vagococcus	1	Pseudomonas azotoformans	3						Pseudomonas otitidis	2
			Providencia	1	Serratia quinivorans	3						Pseudomonas protegens	2
			Shigella	1	Pseudomonas weihenstephanensis	2						Pseudomonas monteilii	2
					Pseudomonas aeruginosa	2						Buttiauxella agrestis	2
					Pseudomonas lactis	2						Aeromonas hydrophila	2
					Pseudomonas nitroreducens	2						Enterococcus faecium	1
					Pseudomonas edaphica	2						Enterococcus avium	1
					Pseudomonas yamanorum	2						Enterococcus gallinarum	1
					Proteus vulgaris	2						Escherichia fergusonii	1
					Pediococcus acidilactici	2						Citrobacter portucalensis	1
					Enterococcus gallinarum	2						Klebsiella oxytoca	1
					Streptococcus pluranimalium	2						Klebsiella aerogenes	1
					Morganella morganii	2						Aeromonas allosaccharophila	1
					Citrobacter werkmanii	1						Buttiauxella chrysanthemi	1
					Citrobacter freundii	1						Aeromonas salmonicida	1
					Pseudomonas reactans	1						Lelliottia aquatilis	1
					Pseudomonas granadensis	1						Serratia quinivorans	1
					Pseudomonas psychrophila	1						Lelliottia jeotgali	1
					Pseudomonas gessardii	1						Hafnia alvei	1
					Aeromonas jandaei	1						Serratia fonticola	1
					Pseudomonas mohnii	1						Pseudomonas sp.	1
					Pseudomonas brenneri	1		SUM	207	SUM	207	SUM	207
					Comamonas sediminis	1
					Enterobacter cloacae	1
					Pseudomonas otitidis	1
					Pseudomonas parafulva	1
					Pseudomonas marginalis	1
					Pantoea dispersa	1
					Pseudomonas chengduensis	1
					Pseudomonas aeruginosa	1
					Pseudomonas rhodesiae	1
					Stenotrophomonas maltophilia	1
					Ewingella americana	1
					Pseudomonas alkylphenolica	1
					Raoultella ornithinolytica	1
					Listeria monocytogenes	1
					Enterococcus avium	1
					Enterococcus casseliflavus	1
					Enterococcus durans	1
					Vagococcus lutrae	1
					Aeromonas veronii	1
					Providencia rustigianii	1
					Shigella sonnei	1
					Escherichia fergusonii	1
	SUM	266	SUM	266	SUM	266

## Sheet: Table A3
Supplementary material, Table A3
Table A3: Overview of 473 isolates divided by their respective sampling method, i.e., selective medium.
Selective agar	Identified genera	Total number of isolates	Selective agar	Overview of the percentage distribution of identified isolates on different selective media	Identified species	Total number of isolates	Overview of the percentage distribution of identified isolates on different selective media
Pseudomonas CFC Selective agar	Pseudomonas	103	Pseudomonas CFC Selective agar		Pseudomonas fluorescens	22
					Pseudomonas spp.	17
					Pseudomonas lundensis	12
					Pseudomonas putida	8
	Serratia	10			Serratia liquefaciens	7
					Pseudomonas fragi	6
					Acinetobacter baumannii	5
					Aeromonas caviae	5
	Aeromonas	6			Pseudomonas coleopterorum	4
					Hafnia paralvei	3
					Pseudomonas azotoformans	3
					Pseudomonas poae	3
	Acinetobacter	5			Pseudomonas qingdaonensis	3
					Serratia quinivorans	3
					Shewanella putrefaciens	3
					Pseudomonas aeruginosa	2
	Hafnia	3			Pseudomonas edaphica	2
					Pseudomonas lactis	2
					Pseudomonas nitroreducens	2
					Pseudomonas weihenstephanensis	2
	Shewanella	3			Pseudomonas yamanorum	2
					Aeromonas jandaei	1
					Citrobacter freundii	1
	Citrobacter	2			Citrobacter werkmanii	1
					Comamonas sediminis	1
					Enterobacter cloacae	1
	Comamonas	1			Ewingella americana	1
					Pantoea dispersa	1
					Proteus mirabilis	1
	Enterobacter	1			Pseudomonas aeruginosa	1
					Pseudomonas alkylphenolica	1
					Pseudomonas brenneri	1
	Ewingella	1			Pseudomonas chengduensis	1
					Pseudomonas gessardii	1
					Pseudomonas granadensis	1
	Pantoea	1			Pseudomonas marginalis	1
					Pseudomonas mohnii	1
					Pseudomonas otitidis	1
	Proteus	1			Pseudomonas parafulva	1
					Pseudomonas psychrophila	1
					Pseudomonas reactans	1
	Stenotrophomonas	1			Pseudomonas rhodesiae	1
					Stenotrophomonas maltophilia	1
Selective agar	Identified genera	Total number of isolates	Selective agar		Identified species	Total number of isolates	Overview of the percentage distribution of identified isolates on different selective media
Violet Red Bile Glucose Agar (VRBGA)	Escherichia	31	Violet Red Bile Glucose Agar (VRBGA)		Escherichia coli	30
					Klebsiella michiganensis	5
	Hafnia	6			Hafnia alvei	4
					Proteus mirabilis	3
	Proteus	5			Proteus vulgaris	2
					Hafnia paralvei	2
	Klebsiella	5			Morganella morganii	2
	Morganella	2			Raoultella ornithinolytica	1
	Raoultella	1			Aeromonas veronii	1
	Aeromonas	1			Providencia rustigianii	1
	Providencia	1			Shigella sonnei	1
	Shigella	1			Escherichia fergusonii	1
Selective agar	Identified genera	Total number of isolates	Selective agar		Identified species	Total number of isolates	Overview of the percentage distribution of identified isolates on different selective media
Slanetz & Bartley agar (S-B)	Enterococcus	69	Slanetz & Bartley agar (S-B)		Enterococcus faecium	22
					Enterococcus faecalis	37
					Enterococcus hirae	5
	Pediococcus	2			Pediococcus acidilactici	2
					Enterococcus avium	1
					Enterococcus casseliflavus	1
	Streptococcus	2			Enterococcus gallinarum	2
					Streptococcus pluranimalium	2
	Vagococcus	1			Enterococcus durans	1
					Vagococcus lutrae	1
Selective agar	Identified genera	Total number of isolates	Selective agar		Identified species	Total number of isolates	Overview of the percentage distribution of identified isolates on different selective media
RAPID' P.aeruginosa	Pseudomonas	42	RAPID' P.aeruginosa		Pseudomonas aeruginosa	12
					Pseudomonas koreensis	8
					Pseudomonas fluorescens	6
					Pseudomonas mosselii	5
					Pseudomonas soli	4
					Pseudomonas protegens	2
					Pseudomonas monteilii	2
					Pseudomonas otitidis	2
					Pseudomonas sp.	1
Selective agar	Identified genera	Total number of isolates	Selective agar		Identified species	Total number of isolates	Overview of the percentage distribution of identified isolates on different selective media
RAPID' E.coli 2	Escherichia	40	RAPID' E.coli 2		Escherichia coli	39
					Citrobacter freundii	13
					Aeromonas veronii	10
	Aeromonas	20			Aeromonas media	6
					Enterobacter kobei	5
					Citrobacter braakii	5
	Citrobacter	19			Raoultella terrigena	4
					Serratia liquefaciens	4
					Klebsiella michiganensis	4
	Serratia	9			Lelliottia jeotgali	3
					Serratia marcescens	3
	Klebsiella	6			Shigella dysenteriae	2
					Yersinia enterocolitica	2
	Enterobacter	5			Buttiauxella agrestis	2
					Aeromonas hydrophila	2
	Lelliottia	5			Escherichia fergusonii	1
					Citrobacter portucalensis	1
	Raoultella	4			Klebsiella oxytoca	1
					Klebsiella aerogenes	1
	Buttiauxella	3			Aeromonas allosaccharophila	1
					Buttiauxella chrysanthemi	1
	Shigella	2			Aeromonas salmonicida	1
					Lelliottia aquatilis	1
	Yersinia	2			Serratia quinivorans	1
					Lelliottia jeotgali	1
	Hafnia	1			Hafnia alvei	1
					Serratia fonticola	1
Selective agar	Identified genera	Total number of isolates	Selective agar		Identified species	Total number of isolates	Overview of the percentage distribution of identified isolates on different selective media
RAPID' Enterococcus	Enterococcus	44	RAPID' Enterococcus		Enterococcus faecalis	41
					Mammaliicoccus sciuri	3
	Mammaliicoccus	3			Vagococcus fluvialis	2
					Enterococcus faecium	1
	Vagococcus	2			Enterococcus avium	1
					Enterococcus gallinarum	1
Selective agar	Identified genera	Total number of isolates	Selective agar		Identified species	Total number of isolates	Overview of the percentage distribution of identified isolates on different selective media
Brilliance Listeria	Listeria	1	Brilliance Listeria		Listeria monocytogenes	1

## Sheet: Table A4
Supplementary material, Table A4
Table A4: Primer sequences used in this study, PCR composition and cycling conditions
Target gene	Size (bp)	Primer	Primer sequence (5'-3')	Composition of the reactions	Initial denaturation	Cycles	Denaturation	Annealing	Extension	Final extension	Reference
16S rRNA (V3-V9)	1154	338F	ACTCCTACGGGAGGCAGCAG	16S rRNA and gyrB: total volume of 25 μL using 2.5 μL 10 × PCR buffer, 0.5 μL of dNTP mix (10 nM), 0.5 μL of each primer (10 μM) (Table 1), 0.125 μL of Taq polymerase (5 U/μL) (Qiagen Inc., Hilden, Germany) and 1.5 μL template DNA (stock concentrations are given for each substance). For rpoD: 1.25 μL of each primer (10 μM) was used and 0.5 μL of 25 mM MgCl2 was added to the reaction, while concen…	95 °C, 900 s	30	95 °C, 60 s	58 °C, 30 s	72 °C, 60 s	72 °C, 300 s	Huse et al. (2008) DOI: https://doi.org/10.1371/journal.pgen.1000255
		1492R	TACGGYTACCTTGTTACGACT								Turner et al. (1999) DOI: https://doi.org/10.1111/j.1550-7408.1999.tb04612.x
rpoD	760	PsEG30F	ATYGAAATCGCCAARCG		95 °C, 900 s	30	95 °C, 60 s	55 °C, 60 s	72 °C, 90 s	72 °C, 600 s	Mulet et al. (2009) DOI: https://doi.org/10.1016/j.mcp.2009.02.001
		PsEG790R	CGGTTGATKTCCTTGA
gyrB	1100	gyrB3F	TCCGGCGGTCTGCACGGCGT		95 °C, 900 s	30	95 °C, 30 s	52 °C, 30 s	72 °C, 60 s	72 °C, 420 s	Yanez et al. (2003) DOI: https://doi.org/10.1099/ijs.0.02443-0
		gyrB14R	TTGTCCGGGTTGTACTCGTC
16S rRNA (V3-V4)*	464	Bakt_341F	TCGTCGGCAGCGTCAGATGTGTATAA GAGACAG-CCTACGGGNGGCWGCAG	According to the 16S Metagenomic Sequencing Library Preparation (https://support.illumina.com/documents/documentation/chemistry_documentation/16s/16s-metagenomic-library-prep-guide-15044223-b.pdf)	95 °C, 180 s	25	95 °C, 30 s	55 °C, 30 s	72 °C, 30 s	72 °C, 300 s	Herlemann et al. (2011) DOI: https://doi.org/10.1038/ismej.2011.41
		Bakt_805R	GTCTCGTGGGCTCGGAGATGTGTATA AGAGACAG-GACTACHVGGGTATCTAATCC
*Complemented with Illumina sequencing adapters

## Sheet: Table A5
Supplementary material, Table A5
Table A5: Reference strains included in this study with the corresponding accession number for the rpoD gene sequence
Reference strain	Gene sequence	Analysis	GenBank accession number
Pseudomonas tolaasii ATCC 33618	rpoD	Phylogenetic tree - Pseudomonas	AB039561.1
Pseudomonas libanensis CIP 105460T	rpoD	Phylogenetic tree - Pseudomonas	FN554477.1
Pseudomonas syringae NCPPB 281	rpoD	Phylogenetic tree - Pseudomonas	AB039516.1
Pseudomonas mucidolens LMG 2223	rpoD	Phylogenetic tree - Pseudomonas	AB039546.1
Pseudomonas helmanticensis LMG 28168 = CECT 8548	rpoD	Phylogenetic tree - Pseudomonas	HG940517.1
Pseudomonas brassicacearum subsp. brassicacearum DSM 13227	rpoD	Phylogenetic tree - Pseudomonas	AM084334.1
Pseudomonas mohnii CCUG DSM 18327 = CCUG 53115	rpoD	Phylogenetic tree - Pseudomonas	FN554487.1
Pseudomonas granadensis DSM 28040 = LMG 27940	rpoD	Phylogenetic tree - Pseudomonas	HG764748.1
Pseudomonas chlororaphis subsp. chlororaphis DSM 50083 = ATCC 9446	rpoD	Phylogenetic tree - Pseudomonas	AB039549.1
Pseudomonas taiwanensis DSM 21245T	rpoD	Phylogenetic tree - Pseudomonas	HE577796.1
Pseudomonas monteilii ATCC 700476 = DSM 14164	rpoD	Phylogenetic tree - Pseudomonas	FN554488.1
Pseudomonas soli LMG 27941	rpoD	Phylogenetic tree - Pseudomonas	HF930597.1
Pseudomonas qingdaonensis JJ3	rpoD	Phylogenetic tree - Pseudomonas	PHTD00000000.1
Pseudomonas resinovorans DSM 21078 = LMG 2274	rpoD	Phylogenetic tree - Pseudomonas	FN554509.1
Pseudomonas otitidis DSM 17224T	rpoD	Phylogenetic tree - Pseudomonas	FN554495.1
Pseudomonas frederiksbergensis MG 19851 = DSM 13022	rpoD	Phylogenetic tree - Pseudomonas	AM084335.2
Pseudomonas haemolytica DSM 108988	rpoD	Phylogenetic tree - Pseudomonas	VOIX00000000.1
Pseudomonas lactis DSM 29167	rpoD	Phylogenetic tree - Pseudomonas	JYLO00000000.1
Pseudomonas protegens KY4410	rpoD	Phylogenetic tree - Pseudomonas	KM030055.1
Pseudomonas saponiphila DSM 9751T	rpoD	Phylogenetic tree - Pseudomonas	HE800499.1
Pseudomonas nitroreducens ATCC 33634T	rpoD	Phylogenetic tree - Pseudomonas	FN554492.1
Pseudomonas rhizosphaerae LMG 21640T	rpoD	Phylogenetic tree - Pseudomonas	FN554510.1
Pseudomonas parafulva DSM 17004T	rpoD	Phylogenetic tree - Pseudomonas	FN554500.1
Pseudomonas mandelii LMG 21607T	rpoD	Phylogenetic tree - Pseudomonas	FN554482.1
Pseudomonas baetica CECT 7720 = a390T	rpoD	Phylogenetic tree - Pseudomonas	FN678357.1
Pseudomonas anguilliseptica LMG 21629T	rpoD	Phylogenetic tree - Pseudomonas	FN554449.1
Pseudomonas oleovorans ATCC 8062 = IFO 13583	rpoD	Phylogenetic tree - Pseudomonas	AB039601.1
Pseudomonas shahriarae SWRI52	rpoD	Phylogenetic tree - Pseudomonas	CP077085.1
Pseudomonas helleri DSM 29165	rpoD	Phylogenetic tree - Pseudomonas	JYLD00000000.1
Pseudomonas weihenstephanensis strain DSM 29166	rpoD	Phylogenetic tree - Pseudomonas	JYLF00000000.1
Pseudomonas gessardii DSM 105469 = CIP 105469T	rpoD	Phylogenetic tree - Pseudomonas	FN554468.1
Pseudomonas peli LMG 23201T	rpoD	Phylogenetic tree - Pseudomonas	FN554501.1
Pseudomonas brenneri DSM 15294T	rpoD	Phylogenetic tree - Pseudomonas	FN554457.1
Pseudomonas putida ATCC 12633	rpoD	Phylogenetic tree - Pseudomonas	AB039581.1
Pseudomonas chengduensis DSM 26382 = MBR	rpoD	Phylogenetic tree - Pseudomonas	JX042517.1
Pseudomonas azotoformans LMG 21611 = IAM 1603	rpoD	Phylogenetic tree - Pseudomonas	AB039547.1
Pseudomonas proteolytica CIP 108464T	rpoD	Phylogenetic tree - Pseudomonas	FN554505.1
Pseudomonas psychrophila DSM 17535T	rpoD	Phylogenetic tree - Pseudomonas	FN554506.1
Pseudomonas marginalis ATCC 10844 = NCPPB 667	rpoD	Phylogenetic tree - Pseudomonas	AB039575.1
Pseudomonas allii ICMP 23680 = MAFF 301514	rpoD	Phylogenetic tree - Pseudomonas	LC548106.1
Pseudomonas coleopterorum CECT 8695 = Esc2Am	rpoD	Phylogenetic tree - Pseudomonas	KM888187.1
Pseudomonas koreensis LMG 21318	rpoD	Phylogenetic tree - Pseudomonas	FN554476.1
Pseudomonas fragi CECT 446 = ATCC 4973T	rpoD	Phylogenetic tree - Pseudomonas	FN554466.1
Pseudomonas migulae CCUG 43165T	rpoD	Phylogenetic tree - Pseudomonas	FN554486.1
Pseudomonas veronii DSM 11331 = LMG 17761T	rpoD	Phylogenetic tree - Pseudomonas	FN554518.1
Pseudomonas fluorescens ATCC 13525 = IAM 12022	rpoD	Phylogenetic tree - Pseudomonas	AB039545.1
Pseudomonas lundensis ATCC 49968 = LMG 13517T	rpoD	Phylogenetic tree - Pseudomonas	FN554479.1
Pseudomonas aeruginosa ATCC 10145 = IFO 12689	rpoD	Phylogenetic tree - Pseudomonas	AB039607.1
Cellvibrio japonicus Ueda107	rpoD	Phylogenetic tree - Pseudomonas	CP000934.1
Escherichia coli ATCC 25922		MIC-screen
Pseudomonas fluorescens NCIMB 10525		MIC-screen
Pseudomonas aeruginosa PAO1		Biofilm-screen
Edwardsiella anguillarum ALM26		Biofilm-screen

## Sheet: Table A6
Supplementary material, Table A6
Table A6: Distribution of MIC values of eight disinfectants for Escherichia coli isolates from Plant A (n = 30) and from Plant B (n = 39). The highest recommended user concentration by the producer is marked with *.
Disinfectant	Conc. %	Distribution (%) of MIC values
		Plant A	Plant B
Aqua Des Foam PAA	0.5	0	92
	1	100	8
	2.0*	0	0
Delladet VS2	0.9	100	100
	1.8*	0	0
	3.6	0	0
Titan Hypo	1.0*	40	79
	5	60	21
	7.5	0	0
	>7.5	0	0
Aqua Biocip	0.3	0	3
	2.0*	100	97
	5	0	0
Aqua San AM plus	1	100	100
	3.0*	0	0
	5	0	0
Enduro Timesaver	2	27	74
	4	73	26
	8.0*	0	0
Calgonit DS 680	0.015	100	100
	1	0	0
	3.0*	0	0
Ecas4	4	0	0
	50	3	0
	80	97	100
